# Supplementary material for: Combined miRNA and mRNA Signature Identifies Key Molecular Players and Pathways Involved in Chikungunya Virus Infection in Human Cells
Source: PLoS One. 2013 Nov 21;8(11):e79886. doi: 10.1371/journal.pone.0079886 (PMC3836776; doi:10.1371/journal.pone.0079886)
Supplement: Data S1 — miRNA expression profiling data. HEK293T cells were infected with CHIKV and miRNA expression profiling was done at 0, 12 and 24 hr post infection. The excel file sheets specifying miRNAs found to be more than 1.5 fold upregulated or downregulated at 12 and 24 hr post CHIKV infection as compared to 0 hr are shown along with the fold change values. The details of the profiling are given in Methods section. (XLSX) [file pone.0079886.s001.xlsx]

## Sheet: 12 hr Upregulated
miRNAs Upregulated at 12 hours
Sequence Type	ProbeSet Name	Fold Change	Mirbase ID	Mirbase Family ID	Mirbase Family Accession
stem-loop	hp_hsa-mir-1909_st	1.47265	hsa-mir-1909	mir-1909	MIPF0000973
stem-loop	hp_hsa-mir-663_x_st	1.38481	hsa-mir-663	mir-663	MIPF0000462
miRNA	hsa-let-7a_st	1.46767	hsa-let-7a	---	---
miRNA	hsa-miR-103_st	1.71342	hsa-miR-103	---	---
miRNA	hsa-miR-106a_st	1.75207	hsa-mir-106a	mir-17	MIPF0000001
miRNA	hsa-miR-107_st	2.00117	hsa-mir-107	mir-103	MIPF0000024
miRNA	hsa-miR-10a_st	2.00404	hsa-mir-10a	mir-10	MIPF0000033
miRNA	hsa-miR-1202_st	1.51066	hsa-mir-1202	mir-1202	MIPF0000613
miRNA	hsa-miR-1207-5p_st	1.52258	hsa-mir-1207-5p	mir-1207	MIPF0000596
miRNA	hsa-miR-1224-5p_st	2.11205	hsa-mir-1224-5p	mir-1224	MIPF0000440
miRNA	hsa-miR-1225-5p_st	2.57339	hsa-mir-1225-5p	mir-1225	MIPF0000445
miRNA	hsa-miR-1228-star_st	1.99591	hsa-mir-1228-5p	mir-1228	MIPF0000924
miRNA	hsa-miR-1231_st	2.0863	hsa-mir-1231	---	---
miRNA	hsa-miR-1290_st	2.11057	hsa-mir-1290	mir-1290	MIPF0000610
miRNA	hsa-miR-140-3p_st	1.49541	hsa-mir-140-3p	mir-140	MIPF0000085
miRNA	hsa-miR-1469_st	1.76168	hsa-mir-1469	mir-1469	MIPF0000979
miRNA	hsa-miR-149-star_st	1.99694	hsa-mir-149-3p	mir-149	MIPF0000274
miRNA	hsa-miR-150-star_st	1.4623	hsa-mir-150-3p	mir-150	MIPF0000197
miRNA	hsa-miR-151-5p_st	1.57049	hsa-mir-151-5p	mir-28	MIPF0000057
miRNA	hsa-miR-152_st	1.6612	hsa-mir-152	mir-148	MIPF0000056
miRNA	hsa-miR-15b_st	1.47505	hsa-mir-15b	mir-15	MIPF0000006
miRNA	hsa-miR-16_st	1.71251	hsa-miR-16	---	---
miRNA	hsa-miR-17_st	1.83148	hsa-mir-17	mir-17	MIPF0000001
miRNA	hsa-miR-181b_st	1.50344	hsa-miR-181b	---	---
miRNA	hsa-miR-1908_st	1.88756	hsa-mir-1908	mir-1908	MIPF0001021
miRNA	hsa-miR-1909_st	3.213	hsa-mir-1909	mir-1909	MIPF0000973
miRNA	hsa-miR-1910_st	1.6305	hsa-mir-1910	mir-1910	MIPF0000987
miRNA	hsa-miR-1915_st	3.42548	hsa-mir-1915	mir-1915	MIPF0001037
miRNA	hsa-miR-193b_st	1.80757	hsa-mir-193b	mir-193	MIPF0000082
miRNA	hsa-miR-1979_st	1.98613	hsa-mir-1979	---	---
miRNA	hsa-miR-19b_st	1.61745	hsa-miR-19b	---	---
miRNA	hsa-miR-20a_st	1.69947	hsa-mir-20a	mir-17	MIPF0000001
miRNA	hsa-miR-20b_st	1.56356	hsa-mir-20b	mir-17	MIPF0000001
miRNA	hsa-miR-25_st	2.97917	hsa-mir-25	mir-25	MIPF0000013
miRNA	hsa-miR-26a_st	1.49901	hsa-miR-26a	---	---
miRNA	hsa-miR-2861_st	2.34993	hsa-mir-2861	mir-2861	MIPF0000963
miRNA	hsa-miR-3141_st	1.61341	hsa-mir-3141	---	---
miRNA	hsa-miR-3162_st	2.42394	hsa-mir-3162	---	---
miRNA	hsa-miR-3172_st	1.70862	hsa-mir-3172	---	---
miRNA	hsa-miR-3176_st	1.70114	hsa-mir-3176	---	---
miRNA	hsa-miR-3180-3p_st	2.11327	hsa-miR-3180-3p	---	---
miRNA	hsa-miR-3185_st	2.61442	hsa-mir-3185	---	---
miRNA	hsa-miR-3187_st	1.52277	hsa-mir-3187	---	---
miRNA	hsa-miR-3188_st	2.46576	hsa-mir-3188	---	---
miRNA	hsa-miR-3196_st	2.83788	hsa-mir-3196	---	---
miRNA	hsa-miR-3197_st	2.36356	hsa-mir-3197	---	---
miRNA	hsa-miR-34a_st	1.58818	hsa-mir-34a	mir-34	MIPF0000039
miRNA	hsa-miR-361-5p_st	1.53102	hsa-mir-361-5p	mir-361	MIPF0000172
miRNA	hsa-miR-425_st	1.78082	hsa-mir-425	mir-425	MIPF0000242
miRNA	hsa-miR-4270_st	1.53539	hsa-mir-4270	---	---
miRNA	hsa-miR-4281_st	1.67704	hsa-mir-4281	---	---
miRNA	hsa-miR-4322_st	1.51296	hsa-mir-4322	---	---
miRNA	hsa-miR-494_st	1.4996	hsa-mir-494	mir-154	MIPF0000018
miRNA	hsa-miR-503_st	1.53595	hsa-mir-503	mir-503	MIPF0000183
miRNA	hsa-miR-532-5p_st	1.47005	hsa-mir-532-5p	mir-188	MIPF0000113
miRNA	hsa-miR-572_st	1.89831	hsa-mir-572	mir-572	MIPF0000537
miRNA	hsa-miR-574-5p_st	1.96196	hsa-mir-574	mir-574	MIPF0000419
miRNA	hsa-miR-575_st	1.64163	hsa-mir-575	mir-575	MIPF0000586
miRNA	hsa-miR-638_st	2.27759	hsa-mir-638	mir-638	MIPF0000486
miRNA	hsa-miR-663_st	2.22022	hsa-mir-663	mir-663	MIPF0000462
miRNA	hsa-miR-665_st	1.63621	hsa-mir-665	mir-665	MIPF0000404
miRNA	hsa-miR-744_st	2.31329	hsa-mir-744	mir-744	MIPF0000431
miRNA	hsa-miR-762_st	2.54751	hsa-mir-762	mir-762	MIPF0000624
miRNA	hsa-miR-877_st	1.5658	hsa-mir-877	mir-877	MIPF0000392
miRNA	hsa-miR-885-3p_st	1.48352	hsa-mir-885-3p	mir-885	MIPF0000532
miRNA	hsa-miR-92b-star_st	2.28494	hsa-mir-92b-5p	mir-25	MIPF0000013
miRNA	hsa-miR-939_st	1.54436	hsa-mir-939	mir-939	MIPF0000490

## Sheet: 12 hr Downregulated
miRNAs downregulated at 12 hours
Sequence Type	ProbeSet Name	Fold Change	Mirbase ID	Mirbase Family ID	Mirbase Family Accession
stem-loop	hp_hsa-mir-548f-1_st	-1.43183	hsa-mir-548f-1	mir-548	MIPF0000317
stem-loop	hp_hsa-mir-548e_st	-1.484	hsa-mir-548e	mir-548	MIPF0000317
stem-loop	hp_hsa-mir-520h_s_st	-1.51421	hsa-mir-520h	mir-515	MIPF0000020
stem-loop	hp_hsa-mir-1263_st	-1.51524	hsa-mir-1263	mir-1263	MIPF0000687
stem-loop	hp_hsa-mir-520g_s_st	-1.56833	hsa-mir-520g	mir-515	MIPF0000020
stem-loop	hp_hsa-mir-548c_x_st	-1.67232	hsa-mir-548c	mir-548	MIPF0000317
stem-loop	hp_hsa-mir-548q_st	-2.61948	hsa-mir-548q	mir-548	MIPF0000317
miRNA	hsa-miR-1256_st	-1.57545	hsa-mir-1256	mir-1256	MIPF0000594
miRNA	hsa-miR-126_st	-1.8819	hsa-mir-126	mir-126	MIPF0000115
miRNA	hsa-miR-1263_st	-2.52742	hsa-mir-1263	mir-1263	MIPF0000687
miRNA	hsa-miR-1268_st	-1.57682	hsa-mir-1268	mir-1268	MIPF0000946
miRNA	hsa-miR-126-star_st	-1.59939	hsa-mir-126-5p	mir-126	MIPF0000115
miRNA	hsa-miR-1272_st	-1.48135	hsa-mir-1272	mir-1272	MIPF0000645
miRNA	hsa-miR-1275_st	-2.38365	hsa-mir-1275	mir-1275	MIPF0000674
miRNA	hsa-miR-1280_st	-1.5496	hsa-mir-1280	mir-1280	MIPF0000648
miRNA	hsa-miR-1294_st	-1.60775	hsa-mir-1294	mir-1294	MIPF0000603
miRNA	hsa-miR-1323_st	-1.66081	hsa-mir-1323	mir-1323	MIPF0000617
miRNA	hsa-miR-200b-star_st	-2.12929	hsa-mir-200b-5p	mir-8	MIPF0000019
miRNA	hsa-miR-202_st	-1.78386	hsa-mir-202	mir-202	MIPF0000121
miRNA	hsa-miR-202-star_st	-1.78505	hsa-mir-202-5p	mir-202	MIPF0000121
miRNA	hsa-miR-221-star_st	-1.72116	hsa-mir-221-5p	mir-221	MIPF0000051
miRNA	hsa-miR-3128_st	-1.92696	hsa-mir-3128	---	---
miRNA	hsa-miR-3175_st	-1.96673	hsa-mir-3175	---	---
miRNA	hsa-miR-32_st	-1.6964	hsa-mir-32	mir-32	MIPF0000069
miRNA	hsa-miR-3201_st	-2.2598	hsa-mir-3201	---	---
miRNA	hsa-miR-320a_st	-1.86981	hsa-mir-320a	mir-320	MIPF0000163
miRNA	hsa-miR-320b_st	-1.70674	hsa-miR-320b	---	---
miRNA	hsa-miR-320c_st	-1.51695	hsa-miR-320c	---	---
miRNA	hsa-miR-335_st	-1.79403	hsa-mir-335	mir-335	MIPF0000196
miRNA	hsa-miR-450b-5p_st	-1.75874	hsa-mir-450b-5p	mir-450	MIPF0000128
miRNA	hsa-miR-451_st	-1.82851	hsa-mir-451	mir-451	MIPF0000148
miRNA	hsa-miR-455-3p_st	-1.61031	hsa-mir-455-3p	mir-455	MIPF0000129
miRNA	hsa-miR-548a-3p_st	-1.84233	hsa-miR-548a-3p	---	---
miRNA	hsa-miR-548u_st	-2.05822	hsa-mir-548u	mir-548	MIPF0000317
miRNA	hsa-miR-548x_st	-1.99876	hsa-mir-548x	mir-548	MIPF0000317
miRNA	hsa-miR-603_st	-1.85462	hsa-mir-603	mir-548	MIPF0000317
miRNA	hsa-miR-606_st	-1.51676	hsa-mir-606	mir-606	MIPF0000780
miRNA	hsa-miR-628-5p_st	-1.91942	hsa-mir-628-5p	mir-628	MIPF0000529
miRNA	hsa-miR-671-5p_st	-1.80351	hsa-mir-671-5p	mir-671	MIPF0000358
miRNA	hsa-miR-720_st	-2.22099	hsa-mir-720	mir-720	MIPF0000664

## Sheet: 24 hr Upregulated
miRNAs upregulated at 24 hours
Sequence Type	ProbeSet Name	Fold Change	Mirbase ID	Mirbase Family ID	Mirbase Family Accession
stem-loop	hp_hsa-mir-1308_st	1.79539	hsa-mir-1308	---	---
stem-loop	hp_hsa-mir-1909_st	1.51706	hsa-mir-1909	mir-1909	MIPF0000973
stem-loop	hp_hsa-mir-663_x_st	1.66255	hsa-mir-663	mir-663	MIPF0000462
miRNA	hsa-let-7a_st	1.90929	hsa-let-7a	---	---
miRNA	hsa-let-7b_st	2.53822	hsa-let-7b	let-7	MIPF0000002
miRNA	hsa-let-7c_st	2.10993	hsa-let-7c	let-7	MIPF0000002
miRNA	hsa-let-7e_st	2.48149	hsa-let-7e	let-7	MIPF0000002
miRNA	hsa-miR-103_st	2.63942	hsa-miR-103	---	---
miRNA	hsa-miR-106a_st	2.59596	hsa-mir-106a	mir-17	MIPF0000001
miRNA	hsa-miR-106b_st	1.97604	hsa-mir-106b	mir-17	MIPF0000001
miRNA	hsa-miR-107_st	2.89332	hsa-mir-107	mir-103	MIPF0000024
miRNA	hsa-miR-10a_st	2.28362	hsa-mir-10a	mir-10	MIPF0000033
miRNA	hsa-miR-1202_st	2.43536	hsa-mir-1202	mir-1202	MIPF0000613
miRNA	hsa-miR-1207-5p_st	1.46889	hsa-mir-1207-5p	mir-1207	MIPF0000596
miRNA	hsa-miR-1224-5p_st	2.04545	hsa-mir-1224-5p	mir-1224	MIPF0000440
miRNA	hsa-miR-1225-5p_st	2.57374	hsa-mir-1225-5p	mir-1225	MIPF0000445
miRNA	hsa-miR-1228-star_st	2.38956	hsa-mir-1228-5p	mir-1228	MIPF0000924
miRNA	hsa-miR-1231_st	1.82113	hsa-mir-1231	---	---
miRNA	hsa-miR-125a-3p_st	1.61016	hsa-mir-125a-3p	mir-125	MIPF0000017
miRNA	hsa-miR-125b-1-star_st	3.08043	hsa-miR-125b-1-3p	---	---
miRNA	hsa-miR-1271_st	1.66663	hsa-mir-1271	mir-1271	MIPF0000483
miRNA	hsa-miR-1308_st	4.32271	hsa-mir-1308	---	---
miRNA	hsa-miR-135a-star_st	1.81218	hsa-miR-135a-3p	---	---
miRNA	hsa-miR-140-3p_st	1.84214	hsa-mir-140-3p	mir-140	MIPF0000085
miRNA	hsa-miR-1469_st	2.48108	hsa-mir-1469	mir-1469	MIPF0000979
miRNA	hsa-miR-149_st	1.70722	hsa-mir-149	mir-149	MIPF0000274
miRNA	hsa-miR-149-star_st	2.844	hsa-mir-149-3p	mir-149	MIPF0000274
miRNA	hsa-miR-150-star_st	1.70263	hsa-mir-150-3p	mir-150	MIPF0000197
miRNA	hsa-miR-151-5p_st	2.30991	hsa-mir-151-5p	mir-28	MIPF0000057
miRNA	hsa-miR-152_st	1.64385	hsa-mir-152	mir-148	MIPF0000056
miRNA	hsa-miR-15b_st	1.59992	hsa-mir-15b	mir-15	MIPF0000006
miRNA	hsa-miR-16_st	2.56485	hsa-miR-16	---	---
miRNA	hsa-miR-17_st	3.06628	hsa-mir-17	mir-17	MIPF0000001
miRNA	hsa-miR-181b_st	1.48574	hsa-miR-181b	---	---
miRNA	hsa-miR-182_st	2.03215	hsa-mir-182	mir-182	MIPF0000116
miRNA	hsa-miR-18a_st	1.59254	hsa-mir-18a	mir-17	MIPF0000001
miRNA	hsa-miR-18a-star_st	1.55103	hsa-mir-18a-3p	mir-17	MIPF0000001
miRNA	hsa-miR-1908_st	2.24641	hsa-mir-1908	mir-1908	MIPF0001021
miRNA	hsa-miR-1909_st	3.41755	hsa-mir-1909	mir-1909	MIPF0000973
miRNA	hsa-miR-1909-star_st	1.92952	hsa-mir-1909-5p	mir-1909	MIPF0000973
miRNA	hsa-miR-191_st	1.93429	hsa-mir-191	mir-191	MIPF0000194
miRNA	hsa-miR-1910_st	2.49612	hsa-mir-1910	mir-1910	MIPF0000987
miRNA	hsa-miR-1915_st	4.49848	hsa-mir-1915	mir-1915	MIPF0001037
miRNA	hsa-miR-193b_st	1.92329	hsa-mir-193b	mir-193	MIPF0000082
miRNA	hsa-miR-196a_st	2.5922	hsa-miR-196a	---	---
miRNA	hsa-miR-19a_st	1.50833	hsa-mir-19a	mir-19	MIPF0000011
miRNA	hsa-miR-20a_st	3.49404	hsa-mir-20a	mir-17	MIPF0000001
miRNA	hsa-miR-20b_st	2.21411	hsa-mir-20b	mir-17	MIPF0000001
miRNA	hsa-miR-222_st	2.01213	hsa-mir-222	mir-221	MIPF0000051
miRNA	hsa-miR-2277_st	1.63366	hsa-mir-2277	---	---
miRNA	hsa-miR-23a_st	1.61312	hsa-mir-23a	mir-23	MIPF0000027
miRNA	hsa-miR-23b_st	2.13057	hsa-mir-23b	mir-23	MIPF0000027
miRNA	hsa-miR-24_st	2.11289	hsa-miR-24	---	---
miRNA	hsa-miR-25_st	2.27531	hsa-mir-25	mir-25	MIPF0000013
miRNA	hsa-miR-26a_st	2.59344	hsa-miR-26a	---	---
miRNA	hsa-miR-2861_st	2.68479	hsa-mir-2861	mir-2861	MIPF0000963
miRNA	hsa-miR-297_st	2.26926	hsa-mir-297	mir-297	MIPF0000204
miRNA	hsa-miR-3131_st	1.71928	hsa-mir-3131	---	---
miRNA	hsa-miR-3148_st	1.50047	hsa-mir-3148	---	---
miRNA	hsa-miR-3162_st	2.84906	hsa-mir-3162	---	---
miRNA	hsa-miR-3176_st	1.86632	hsa-mir-3176	---	---
miRNA	hsa-miR-3180-3p_st	1.959	hsa-miR-3180-3p	---	---
miRNA	hsa-miR-3185_st	2.26173	hsa-mir-3185	---	---
miRNA	hsa-miR-3187_st	1.61893	hsa-mir-3187	---	---
miRNA	hsa-miR-3188_st	2.68797	hsa-mir-3188	---	---
miRNA	hsa-miR-3195_st	1.51646	hsa-mir-3195	---	---
miRNA	hsa-miR-3196_st	3.61495	hsa-mir-3196	---	---
miRNA	hsa-miR-3197_st	2.91754	hsa-mir-3197	---	---
miRNA	hsa-miR-339-3p_st	1.68038	hsa-mir-339-3p	mir-339	MIPF0000193
miRNA	hsa-miR-342-3p_st	1.96371	hsa-mir-342-3p	mir-342	MIPF0000190
miRNA	hsa-miR-345_st	1.81443	hsa-mir-345	mir-345	MIPF0000189
miRNA	hsa-miR-346_st	1.68593	hsa-mir-346	mir-346	MIPF0000188
miRNA	hsa-miR-361-5p_st	1.96704	hsa-mir-361-5p	mir-361	MIPF0000172
miRNA	hsa-miR-362-5p_st	1.64075	hsa-mir-362-5p	mir-362	MIPF0000209
miRNA	hsa-miR-425_st	1.7457	hsa-mir-425	mir-425	MIPF0000242
miRNA	hsa-miR-4270_st	1.8161	hsa-mir-4270	---	---
miRNA	hsa-miR-4281_st	1.76743	hsa-mir-4281	---	---
miRNA	hsa-miR-4284_st	1.60811	hsa-mir-4284	---	---
miRNA	hsa-miR-4299_st	1.96524	hsa-mir-4299	---	---
miRNA	hsa-miR-4322_st	1.78171	hsa-mir-4322	---	---
miRNA	hsa-miR-494_st	1.64508	hsa-mir-494	mir-154	MIPF0000018
miRNA	hsa-miR-503_st	1.4524	hsa-mir-503	mir-503	MIPF0000183
miRNA	hsa-miR-532-5p_st	1.6411	hsa-mir-532-5p	mir-188	MIPF0000113
miRNA	hsa-miR-572_st	2.04339	hsa-mir-572	mir-572	MIPF0000537
miRNA	hsa-miR-574-5p_st	2.95388	hsa-mir-574-5p	mir-574	MIPF0000419
miRNA	hsa-miR-575_st	1.75809	hsa-mir-575	mir-575	MIPF0000586
miRNA	hsa-miR-602_st	2.08212	hsa-mir-602	mir-602	MIPF0000767
miRNA	hsa-miR-638_st	2.75374	hsa-mir-638	mir-638	MIPF0000486
miRNA	hsa-miR-652_st	1.85168	hsa-mir-652	mir-652	MIPF0000333
miRNA	hsa-miR-663_st	3.08265	hsa-mir-663	mir-663	MIPF0000462
miRNA	hsa-miR-663b_st	1.72577	hsa-mir-663b	mir-663	MIPF0000462
miRNA	hsa-miR-665_st	1.50513	hsa-mir-665	mir-665	MIPF0000404
miRNA	hsa-miR-675_st	1.7474	hsa-mir-675	mir-675	MIPF0000365
miRNA	hsa-miR-744_st	2.72404	hsa-mir-744	mir-744	MIPF0000431
miRNA	hsa-miR-760_st	1.61808	hsa-mir-760	mir-760	MIPF0000395
miRNA	hsa-miR-762_st	3.0661	hsa-mir-762	mir-762	MIPF0000624
miRNA	hsa-miR-766_st	1.55138	hsa-mir-766	mir-766	MIPF0000677
miRNA	hsa-miR-877_st	1.52636	hsa-mir-877	mir-877	MIPF0000392
miRNA	hsa-miR-885-3p_st	2.09783	hsa-mir-885-3p	mir-885	MIPF0000532
miRNA	hsa-miR-92b-star_st	2.36461	hsa-mir-92b-5p	mir-25	MIPF0000013
miRNA	hsa-miR-939_st	2.04884	hsa-mir-939	mir-939	MIPF0000490
miRNA	hsa-miR-99b_st	2.57063	hsa-mir-99b	mir-99	MIPF0000025

## Sheet: 24 hr Downregulated
miRNAs Downregulated at 24 hours
Sequence Type	ProbeSet Name	Fold Change	Mirbase ID	Mirbase Family ID	Mirbase Family Accession
stem-loop	hp_hsa-mir-548c_x_st	-1.39727	hsa-mir-548c	mir-548	MIPF0000317
stem-loop	hp_hsa-mir-548f-1_st	-1.51114	hsa-mir-548f-1	mir-548	MIPF0000317
stem-loop	hp_hsa-mir-1263_st	-1.58745	hsa-mir-1263	mir-1263	MIPF0000687
stem-loop	hp_hsa-mir-520h_s_st	-1.64723	hsa-mir-520h	mir-515	MIPF0000020
stem-loop	hp_hsa-mir-520g_s_st	-1.65098	hsa-mir-520g	mir-515	MIPF0000020
stem-loop	hp_hsa-mir-548e_st	-1.72221	hsa-mir-548e	mir-548	MIPF0000317
stem-loop	hp_hsa-mir-548q_st	-1.87089	hsa-mir-548q	mir-548	MIPF0000317
miRNA	hsa-miR-1184_st	-2.01599	hsa-miR-1184	---	---
miRNA	hsa-miR-1246_st	-2.24638	hsa-mir-1246	mir-1246	MIPF0000627
miRNA	hsa-miR-1256_st	-1.45181	hsa-mir-1256	mir-1256	MIPF0000594
miRNA	hsa-miR-126_st	-1.54027	hsa-mir-126	mir-126	MIPF0000115
miRNA	hsa-miR-1260b_st	-3.49552	hsa-mir-1260b	---	---
miRNA	hsa-miR-1263_st	-2.6877	hsa-mir-1263	mir-1263	MIPF0000687
miRNA	hsa-miR-1268_st	-1.81792	hsa-mir-1268	mir-1268	MIPF0000946
miRNA	hsa-miR-126-star_st	-1.50019	hsa-mir-126-5p	mir-126	MIPF0000115
miRNA	hsa-miR-1272_st	-1.7252	hsa-mir-1272	mir-1272	MIPF0000645
miRNA	hsa-miR-1274a_st	-5.32118	hsa-mir-1274a	mir-1274	MIPF0000602
miRNA	hsa-miR-1274b_st	-4.28325	hsa-mir-1274b	mir-1274	MIPF0000602
miRNA	hsa-miR-1275_st	-2.45666	hsa-mir-1275	mir-1275	MIPF0000674
miRNA	hsa-miR-1280_st	-3.38912	hsa-mir-1280	mir-1280	MIPF0000648
miRNA	hsa-miR-1294_st	-1.5713	hsa-mir-1294	mir-1294	MIPF0000603
miRNA	hsa-miR-1323_st	-1.69228	hsa-mir-1323	mir-1323	MIPF0000617
miRNA	hsa-miR-144-star_st	-1.64364	hsa-mir-144-5p	mir-144	MIPF0000093
miRNA	hsa-miR-151-3p_st	-2.06117	hsa-mir-151-3p	mir-28	MIPF0000057
miRNA	hsa-miR-200b-star_st	-2.16345	hsa-mir-200b-5p	mir-8	MIPF0000019
miRNA	hsa-miR-202_st	-1.5356	hsa-mir-202	mir-202	MIPF0000121
miRNA	hsa-miR-202-star_st	-2.10672	hsa-mir-202-5p	mir-202	MIPF0000121
miRNA	hsa-miR-2054_st	-1.64733	hsa-mir-2054	---	---
miRNA	hsa-miR-221-star_st	-1.61202	hsa-mir-221-5p	mir-221	MIPF0000051
miRNA	hsa-miR-3128_st	-3.00698	hsa-mir-3128	---	---
miRNA	hsa-miR-3175_st	-3.59611	hsa-mir-3175	---	---
miRNA	hsa-miR-32_st	-1.67083	hsa-mir-32	mir-32	MIPF0000069
miRNA	hsa-miR-3201_st	-3.40708	hsa-mir-3201	---	---
miRNA	hsa-miR-320a_st	-2.57697	hsa-mir-320a	mir-320	MIPF0000163
miRNA	hsa-miR-320b_st	-2.34961	hsa-miR-320b	---	---
miRNA	hsa-miR-320c_st	-2.01087	hsa-miR-320c	---	---
miRNA	hsa-miR-320d_st	-1.68053	hsa-miR-320d	---	---
miRNA	hsa-miR-335_st	-2.04483	hsa-mir-335	mir-335	MIPF0000196
miRNA	hsa-miR-378_st	-1.86335	hsa-mir-378	mir-378	MIPF0000168
miRNA	hsa-miR-378c_st	-1.74808	hsa-mir-378c	---	---
miRNA	hsa-miR-422a_st	-1.95669	hsa-mir-422a	mir-422	MIPF0000548
miRNA	hsa-miR-450b-5p_st	-2.20141	hsa-mir-450b-5p	mir-450	MIPF0000128
miRNA	hsa-miR-451_st	-1.67011	hsa-mir-451	mir-451	MIPF0000148
miRNA	hsa-miR-455-3p_st	-1.66629	hsa-mir-455-3p	mir-455	MIPF0000129
miRNA	hsa-miR-548a-3p_st	-2.49409	hsa-miR-548a-3p	---	---
miRNA	hsa-miR-548u_st	-2.42243	hsa-mir-548u	mir-548	MIPF0000317
miRNA	hsa-miR-548x_st	-1.95134	hsa-mir-548x	mir-548	MIPF0000317
miRNA	hsa-miR-603_st	-2.24361	hsa-mir-603	mir-548	MIPF0000317
miRNA	hsa-miR-606_st	-1.86007	hsa-mir-606	mir-606	MIPF0000780
miRNA	hsa-miR-628-5p_st	-2.14715	hsa-mir-628-5p	mir-628	MIPF0000529
miRNA	hsa-miR-671-5p_st	-3.0023	hsa-mir-671-5p	mir-671	MIPF0000358
miRNA	hsa-miR-720_st	-6.5662	hsa-mir-720	mir-720	MIPF0000664
miRNA	hsa-miR-93_st	-1.74724	hsa-mir-93	mir-17	MIPF0000001

## Sheet: Common Upregulated
miRNAs Upregulated at both 12 and 24 hours
Sequence Type	ProbeSet Name	Fold Change at 12 hr	Fold Change at 24 hr	Mirbase ID	Mirbase Family ID	Mirbase Family Accession
stem-loop	hp_hsa-mir-1909_st	1.47265	1.51706	hsa-mir-1909	mir-1909	MIPF0000973
miRNA	hsa-let-7a_st	1.46767	1.90929	hsa-let-7a	---	---
miRNA	hsa-miR-103_st	1.71342	2.63942	hsa-miR-103	---	---
miRNA	hsa-miR-106a_st	1.75207	2.59596	hsa-mir-106a	mir-17	MIPF0000001
miRNA	hsa-miR-107_st	2.00117	2.89332	hsa-mir-107	mir-103	MIPF0000024
miRNA	hsa-miR-10a_st	2.00404	2.28362	hsa-mir-10a	mir-10	MIPF0000033
miRNA	hsa-miR-1202_st	1.51066	2.43536	hsa-mir-1202	mir-1202	MIPF0000613
miRNA	hsa-miR-1207-5p_st	1.52258	1.46889	hsa-mir-1207-5p	mir-1207	MIPF0000596
miRNA	hsa-miR-1224-5p_st	2.11205	2.04545	hsa-mir-1224-5p	mir-1224	MIPF0000440
miRNA	hsa-miR-1225-5p_st	2.57339	2.57374	hsa-mir-1225-5p	mir-1225	MIPF0000445
miRNA	hsa-miR-1228-star_st	1.99591	2.38956	hsa-mir-1228-5p	mir-1228	MIPF0000924
miRNA	hsa-miR-1231_st	2.0863	1.82113	hsa-mir-1231	---	---
miRNA	hsa-miR-140-3p_st	1.49541	1.84214	hsa-mir-140-3p	mir-140	MIPF0000085
miRNA	hsa-miR-1469_st	1.76168	2.48108	hsa-mir-1469	mir-1469	MIPF0000979
miRNA	hsa-miR-149-star_st	1.99694	1.70722	hsa-mir-149-3p	mir-149	MIPF0000274
miRNA	hsa-miR-150-star_st	1.4623	1.70263	hsa-mir-150-3p	mir-150	MIPF0000197
miRNA	hsa-miR-151-5p_st	1.57049	2.30991	hsa-mir-151-5p	mir-28	MIPF0000057
miRNA	hsa-miR-152_st	1.6612	1.64385	hsa-mir-152	mir-148	MIPF0000056
miRNA	hsa-miR-15b_st	1.47505	1.59992	hsa-mir-15b	mir-15	MIPF0000006
miRNA	hsa-miR-16_st	1.71251	2.56485	hsa-miR-16	---	---
miRNA	hsa-miR-17_st	1.83148	3.06628	hsa-mir-17	mir-17	MIPF0000001
miRNA	hsa-miR-181b_st	1.50344	1.48574	hsa-miR-181b	---	---
miRNA	hsa-miR-1908_st	1.88756	2.24641	hsa-mir-1908	mir-1908	MIPF0001021
miRNA	hsa-miR-1909_st	3.213	3.41755	hsa-mir-1909	mir-1909	MIPF0000973
miRNA	hsa-miR-1910_st	1.6305	2.49612	hsa-mir-1910	mir-1910	MIPF0000987
miRNA	hsa-miR-1915_st	3.42548	4.49848	hsa-mir-1915	mir-1915	MIPF0001037
miRNA	hsa-miR-193b_st	1.80757	1.92329	hsa-mir-193b	mir-193	MIPF0000082
miRNA	hsa-miR-20a_st	1.69947	3.49404	hsa-mir-20a	mir-17	MIPF0000001
miRNA	hsa-miR-20b_st	1.56356	2.21411	hsa-mir-20b	mir-17	MIPF0000001
miRNA	hsa-miR-25_st	2.97917	2.27531	hsa-mir-25	mir-25	MIPF0000013
miRNA	hsa-miR-26a_st	1.49901	2.59344	hsa-miR-26a	---	---
miRNA	hsa-miR-2861_st	2.34993	2.68479	hsa-mir-2861	mir-2861	MIPF0000963
miRNA	hsa-miR-3162_st	2.42394	2.84906	hsa-mir-3162	---	---
miRNA	hsa-miR-3176_st	1.70114	1.86632	hsa-mir-3176	---	---
miRNA	hsa-miR-3180-3p_st	2.11327	1.959	hsa-miR-3180-3p	---	---
miRNA	hsa-miR-3185_st	2.61442	2.26173	hsa-mir-3185	---	---
miRNA	hsa-miR-3187_st	1.52277	1.61893	hsa-mir-3187	---	---
miRNA	hsa-miR-3188_st	2.46576	2.68797	hsa-mir-3188	---	---
miRNA	hsa-miR-3196_st	2.83788	3.61495	hsa-mir-3196	---	---
miRNA	hsa-miR-3197_st	2.36356	2.91754	hsa-mir-3197	---	---
miRNA	hsa-miR-361-5p_st	1.53102	1.96704	hsa-mir-361-5p	mir-361	MIPF0000172
miRNA	hsa-miR-425_st	1.78082	1.7457	hsa-mir-425	mir-425	MIPF0000242
miRNA	hsa-miR-4270_st	1.53539	1.8161	hsa-mir-4270	---	---
miRNA	hsa-miR-4281_st	1.67704	1.76743	hsa-mir-4281	---	---
miRNA	hsa-miR-4322_st	1.51296	1.78171	hsa-mir-4322	---	---
miRNA	hsa-miR-494_st	1.4996	1.64508	hsa-mir-494	mir-154	MIPF0000018
miRNA	hsa-miR-503_st	1.53595	1.4524	hsa-mir-503	mir-503	MIPF0000183
miRNA	hsa-miR-532-5p_st	1.47005	1.6411	hsa-mir-532-5p	mir-188	MIPF0000113
miRNA	hsa-miR-572_st	1.89831	2.04339	hsa-mir-572	mir-572	MIPF0000537
miRNA	hsa-miR-574-5p_st	1.96196	2.95388	hsa-mir-574	mir-574	MIPF0000419
miRNA	hsa-miR-575_st	1.64163	1.75809	hsa-mir-575	mir-575	MIPF0000586
miRNA	hsa-miR-638_st	2.27759	2.75374	hsa-mir-638	mir-638	MIPF0000486
miRNA	hsa-miR-663_st	2.22022	3.08265	hsa-mir-663	mir-663	MIPF0000462
miRNA	hsa-miR-665_st	1.63621	1.50513	hsa-mir-665	mir-665	MIPF0000404
miRNA	hsa-miR-744_st	2.31329	2.72404	hsa-mir-744	mir-744	MIPF0000431
miRNA	hsa-miR-762_st	2.54751	3.0661	hsa-mir-762	mir-762	MIPF0000624
miRNA	hsa-miR-877_st	1.5658	1.52636	hsa-mir-877	mir-877	MIPF0000392
miRNA	hsa-miR-885-3p_st	1.48352	2.09783	hsa-mir-885-3p	mir-885	MIPF0000532
miRNA	hsa-miR-92b-star_st	2.28494	2.36461	hsa-mir-92b-5p	mir-25	MIPF0000013
miRNA	hsa-miR-939_st	1.54436	2.04884	hsa-mir-939	mir-939	MIPF0000490

## Sheet: Common Downregulated
miRNAs Downregulated at both 12 and 24 hours
Sequence Type	ProbeSet Name	Fold Change at 12 hr	Fold Change at 24 hr	Mirbase ID	Mirbase Family ID	Mirbase Family Accession
stem-loop	hp_hsa-mir-1263_st	-1.51524	-1.58745	hsa-mir-1263	mir-1263	MIPF0000687
stem-loop	hp_hsa-mir-520h_s_st	-1.51421	-1.64723	hsa-mir-520h	mir-515	MIPF0000020
stem-loop	hp_hsa-mir-520g_s_st	-1.56833	-1.65098	hsa-mir-520g	mir-515	MIPF0000020
stem-loop	hp_hsa-mir-548e_st	-1.484	-1.72221	hsa-mir-548e	mir-548	MIPF0000317
stem-loop	hp_hsa-mir-548q_st	-2.61948	-1.87089	hsa-mir-548q	mir-548	MIPF0000317
miRNA	hsa-miR-1256_st	-1.57545	-1.45181	hsa-mir-1256	mir-1256	MIPF0000594
miRNA	hsa-miR-126_st	-1.8819	-1.54027	hsa-mir-126	mir-126	MIPF0000115
miRNA	hsa-miR-1263_st	-2.52742	-2.6877	hsa-mir-1263	mir-1263	MIPF0000687
miRNA	hsa-miR-1268_st	-1.57682	-1.81792	hsa-mir-1268	mir-1268	MIPF0000946
miRNA	hsa-miR-126-star_st	-1.59939	-1.50019	hsa-mir-126-5p	mir-126	MIPF0000115
miRNA	hsa-miR-1272_st	-1.48135	-1.7252	hsa-mir-1272	mir-1272	MIPF0000645
miRNA	hsa-miR-1275_st	-2.38365	-2.45666	hsa-mir-1275	mir-1275	MIPF0000674
miRNA	hsa-miR-1280_st	-1.5496	-3.38912	hsa-mir-1280	mir-1280	MIPF0000648
miRNA	hsa-miR-1294_st	-1.60775	-1.5713	hsa-mir-1294	mir-1294	MIPF0000603
miRNA	hsa-miR-1323_st	-1.66081	-1.69228	hsa-mir-1323	mir-1323	MIPF0000617
miRNA	hsa-miR-200b-star_st	-2.12929	-2.16345	hsa-mir-200b-5p	mir-8	MIPF0000019
miRNA	hsa-miR-202_st	-1.78386	-1.5356	hsa-mir-202	mir-202	MIPF0000121
miRNA	hsa-miR-202-star_st	-1.78505	-2.10672	hsa-mir-202-5p	mir-202	MIPF0000121
miRNA	hsa-miR-221-star_st	-1.72116	-1.61202	hsa-mir-221-5p	mir-221	MIPF0000051
miRNA	hsa-miR-3128_st	-1.92696	-3.00698	hsa-mir-3128	---	---
miRNA	hsa-miR-3175_st	-1.96673	-3.59611	hsa-mir-3175	---	---
miRNA	hsa-miR-32_st	-1.6964	-1.67083	hsa-mir-32	mir-32	MIPF0000069
miRNA	hsa-miR-3201_st	-2.2598	-3.40708	hsa-mir-3201	---	---
miRNA	hsa-miR-320a_st	-1.86981	-2.57697	hsa-mir-320a	mir-320	MIPF0000163
miRNA	hsa-miR-320b_st	-1.70674	-2.34961	hsa-miR-320b	---	---
miRNA	hsa-miR-320c_st	-1.51695	-2.01087	hsa-miR-320c	---	---
miRNA	hsa-miR-335_st	-1.79403	-2.04483	hsa-mir-335	mir-335	MIPF0000196
miRNA	hsa-miR-450b-5p_st	-1.75874	-2.20141	hsa-mir-450b-5p	mir-450	MIPF0000128
miRNA	hsa-miR-451_st	-1.82851	-1.67011	hsa-mir-451	mir-451	MIPF0000148
miRNA	hsa-miR-455-3p_st	-1.61031	-1.66629	hsa-mir-455-3p	mir-455	MIPF0000129
miRNA	hsa-miR-548a-3p_st	-1.84233	-2.49409	hsa-miR-548a-3p	---	---
miRNA	hsa-miR-548u_st	-2.05822	-2.42243	hsa-mir-548u	mir-548	MIPF0000317
miRNA	hsa-miR-548x_st	-1.99876	-1.95134	hsa-mir-548x	mir-548	MIPF0000317
miRNA	hsa-miR-603_st	-1.85462	-2.24361	hsa-mir-603	mir-548	MIPF0000317
miRNA	hsa-miR-606_st	-1.51676	-1.86007	hsa-mir-606	mir-606	MIPF0000780
miRNA	hsa-miR-628-5p_st	-1.91942	-2.14715	hsa-mir-628-5p	mir-628	MIPF0000529
miRNA	hsa-miR-671-5p_st	-1.80351	-3.0023	hsa-mir-671-5p	mir-671	MIPF0000358
miRNA	hsa-miR-720_st	-2.22099	-6.5662	hsa-mir-720	mir-720	MIPF0000664
