# Supplementary material for: Combined miRNA and mRNA Signature Identifies Key Molecular Players and Pathways Involved in Chikungunya Virus Infection in Human Cells
Source: PLoS One. 2013 Nov 21;8(11):e79886. doi: 10.1371/journal.pone.0079886 (PMC3836776; doi:10.1371/journal.pone.0079886)
Supplement: Data S2 — Gene expression profiling data. HEK293T cells were infected with CHIKV and gene expression profiling was done at 0, 12 and 24 hr post infection. The excel file sheets specifying genes found to be more than 1.5 fold upregulated or downregulated at 12 and 24 hr post CHIKV infection as compared to 0 hr are shown along with the fold change values. The details of the profiling are given in Methods section. Hierarchial clustering of differentially expressed genes (>1.5 fold, p<0.05) in response to CHIKV infection at 12 and 24 hr as compared to 0 hr control in HEK293T cell line is also shown. A and B refer to the biological replicates. (XLSX) [file pone.0079886.s002.xlsx]

## Sheet: UP genes (12 vs 0)
Probe Set ID	FC (abs) ([12hrs] vs [0hrs])	FC ([12hrs] vs [0hrs])	Log FC ([12hrs] vs [0hrs])	Regulation ([12hrs] vs [0hrs])	Gene Symbol	Representative Public ID	Gene Ontology Biological Process	Gene Ontology Cellular Component
AFFX-LysX-3_at	4.11279	4.11279	2.04012	up		AFFX-LysX-3	0008652 // cellular amino acid biosynthetic process // inferred from electronic annotation /// 0009085 // lysine biosynthetic process // inferred from electronic annotation /// 0009089 // lysine biosynthetic process via diaminopimelate // inferred from electronic annotation
AFFX-r2-Bs-phe-3_at	4.03677	4.03677	2.0132	up		AFFX-r2-Bs-phe-3	0000160 // two-component signal transduction system (phosphorelay) // inferred from electronic annotation /// 0008152 // metabolic process // inferred from electronic annotation /// 0008652 // cellular amino acid biosynthetic process // inferred from electronic annotation /// 0009073 // aromatic amino acid family biosynthetic process // inferred from electronic annotation /// 0009094 // L-phenyla…	0005622 // intracellular // inferred from electronic annotation /// 0005737 // cytoplasm // inferred from electronic annotation
AFFX-r2-Bs-dap-3_at	3.50637	3.50637	1.80998	up		AFFX-r2-Bs-dap-3	0006350 // transcription // inferred from electronic annotation /// 0006355 // regulation of transcription, DNA-dependent // inferred from electronic annotation /// 0006396 // RNA processing // inferred from electronic annotation /// 0006464 // protein modification process // inferred from electronic annotation /// 0008033 // tRNA processing // inferred from electronic annotation /// 0008152 // m…	0005737 // cytoplasm // inferred from electronic annotation /// 0005886 // plasma membrane // inferred from electronic annotation /// 0016020 // membrane // inferred from electronic annotation /// 0016021 // integral to membrane // inferred from electronic annotation
11728190_s_at	3.24922	3.24922	1.70009	up	CXCR4	NM_001008540.1	0000187 // activation of MAPK activity // traceable author statement /// 0001569 // patterning of blood vessels // inferred from electronic annotation /// 0001666 // response to hypoxia // inferred from expression pattern /// 0001667 // ameboidal cell migration // inferred from electronic annotation /// 0001764 // neuron migration // inferred from electronic annotation /// 0006915 // apoptosis //…	0005737 // cytoplasm // traceable author statement /// 0005886 // plasma membrane // not recorded /// 0005886 // plasma membrane // inferred from electronic annotation /// 0005886 // plasma membrane // traceable author statement /// 0009986 // cell surface // inferred from direct assay /// 0016020 // membrane // inferred from electronic annotation /// 0016021 // integral to membrane // inferred f…
11757921_s_at	2.79763	2.79763	1.48421	up	COL14A1	AI248460	0007155 // cell adhesion // inferred from electronic annotation /// 0016337 // cell-cell adhesion // non-traceable author statement /// 0030198 // extracellular matrix organization // non-traceable author statement /// 0030199 // collagen fibril organization // non-traceable author statement	0005576 // extracellular region // inferred from electronic annotation /// 0005578 // proteinaceous extracellular matrix // non-traceable author statement /// 0005578 // proteinaceous extracellular matrix // inferred from electronic annotation /// 0005581 // collagen // non-traceable author statement /// 0005596 // collagen type XIV // non-traceable author statement /// 0005615 // extracellular s…
AFFX-DapX-3_at	2.75535	2.75535	1.46223	up		AFFX-DapX-3	0006350 // transcription // inferred from electronic annotation /// 0006355 // regulation of transcription, DNA-dependent // inferred from electronic annotation /// 0006396 // RNA processing // inferred from electronic annotation /// 0006464 // protein modification process // inferred from electronic annotation /// 0008033 // tRNA processing // inferred from electronic annotation /// 0008152 // m…	0005737 // cytoplasm // inferred from electronic annotation /// 0005886 // plasma membrane // inferred from electronic annotation /// 0016020 // membrane // inferred from electronic annotation /// 0016021 // integral to membrane // inferred from electronic annotation
AFFX-r2-Bs-thr-3_s_at	2.70037	2.70037	1.43316	up		AFFX-r2-Bs-thr-3	0006520 // cellular amino acid metabolic process // inferred from electronic annotation /// 0006566 // threonine metabolic process // inferred from electronic annotation /// 0008152 // metabolic process // inferred from electronic annotation /// 0008652 // cellular amino acid biosynthetic process // inferred from electronic annotation /// 0009082 // branched chain family amino acid biosynthetic p…	0005737 // cytoplasm // inferred from electronic annotation
11739860_a_at	2.6643	2.6643	1.41376	up	ITGA6	NM_001079818.1	0007044 // cell-substrate junction assembly // traceable author statement /// 0007155 // cell adhesion // inferred from electronic annotation /// 0007160 // cell-matrix adhesion // inferred from electronic annotation /// 0007229 // integrin-mediated signaling pathway // inferred from electronic annotation /// 0016337 // cell-cell adhesion // inferred from electronic annotation /// 0022409 // posi…	0005604 // basement membrane // inferred from electronic annotation /// 0005886 // plasma membrane // not recorded /// 0005886 // plasma membrane // inferred from electronic annotation /// 0005913 // cell-cell adherens junction // inferred from electronic annotation /// 0008305 // integrin complex // inferred from electronic annotation /// 0009897 // external side of plasma membrane // inferred f…
11727445_a_at	2.62926	2.62926	1.39466	up	FAM70A	NM_017938.3		0016020 // membrane // inferred from electronic annotation /// 0016021 // integral to membrane // inferred from electronic annotation
11758668_s_at	2.62919	2.62919	1.39462	up	ARL17A /// LOC100294341	BE501514	0006810 // transport // inferred from electronic annotation /// 0015031 // protein transport // inferred from electronic annotation /// 0016192 // vesicle-mediated transport // inferred from electronic annotation	0005794 // Golgi apparatus // inferred from electronic annotation
11755180_x_at	2.62473	2.62473	1.39217	up	TCF7	AK131428.1	0006350 // transcription // inferred from electronic annotation /// 0006355 // regulation of transcription, DNA-dependent // inferred from electronic annotation /// 0006357 // regulation of transcription from RNA polymerase II promoter // traceable author statement /// 0006955 // immune response // traceable author statement /// 0016055 // Wnt receptor signaling pathway // inferred from electroni…	0005634 // nucleus // inferred from direct assay /// 0005634 // nucleus // inferred from electronic annotation
AFFX-r2-Bs-lys-3_at	2.59799	2.59799	1.37739	up		AFFX-r2-Bs-lys-3	0008652 // cellular amino acid biosynthetic process // inferred from electronic annotation /// 0009085 // lysine biosynthetic process // inferred from electronic annotation /// 0009089 // lysine biosynthetic process via diaminopimelate // inferred from electronic annotation
11729987_s_at	2.57138	2.57138	1.36254	up	ROBO2	NM_002942.3	0001554 // luteolysis // inferred from expression pattern /// 0001656 // metanephros development // inferred from sequence or structural similarity /// 0001657 // ureteric bud development // inferred from mutant phenotype /// 0006935 // chemotaxis // inferred from electronic annotation /// 0007156 // homophilic cell adhesion // inferred from direct assay /// 0007275 // multicellular organismal de…	0009986 // cell surface // inferred from direct assay /// 0016020 // membrane // inferred from electronic annotation /// 0016021 // integral to membrane // inferred from electronic annotation /// 0030673 // axolemma // inferred from sequence or structural similarity
11759831_x_at	2.5579	2.5579	1.35496	up	MLL5	BC062583.1	0002446 // neutrophil mediated immunity // inferred from sequence or structural similarity /// 0002446 // neutrophil mediated immunity // inferred from electronic annotation /// 0006306 // DNA methylation // inferred from sequence or structural similarity /// 0006306 // DNA methylation // inferred from electronic annotation /// 0006350 // transcription // inferred from electronic annotation /// 0…	0005634 // nucleus // traceable author statement /// 0005634 // nucleus // inferred from electronic annotation /// 0016607 // nuclear speck // inferred from electronic annotation /// 0070688 // MLL5-L complex // inferred from direct assay
11732160_a_at	2.55517	2.55517	1.35342	up	NUDCD1	NM_032869.3
11741059_s_at	2.55479	2.55479	1.3532	up	SATB1	NM_001131010.1	0000122 // negative regulation of transcription from RNA polymerase II promoter // inferred from mutant phenotype /// 0000122 // negative regulation of transcription from RNA polymerase II promoter // inferred from electronic annotation /// 0006325 // chromatin organization // traceable author statement /// 0006325 // chromatin organization // inferred from electronic annotation /// 0006350 // tr…	0000785 // chromatin // inferred from electronic annotation /// 0005634 // nucleus // inferred from electronic annotation /// 0005634 // nucleus // traceable author statement /// 0005654 // nucleoplasm // not recorded /// 0005720 // nuclear heterochromatin // inferred from electronic annotation /// 0016363 // nuclear matrix // inferred from electronic annotation
11728305_s_at	2.52589	2.52589	1.33679	up	GULP1	NM_016315.2	0006810 // transport // inferred from electronic annotation /// 0006869 // lipid transport // inferred from electronic annotation /// 0006909 // phagocytosis // inferred from electronic annotation /// 0006911 // phagocytosis, engulfment // inferred from direct assay /// 0006911 // phagocytosis, engulfment // traceable author statement /// 0006915 // apoptosis // inferred from electronic annotatio…	0005737 // cytoplasm // inferred from electronic annotation
11728851_s_at	2.51749	2.51749	1.33198	up	RAB39B	NM_171998.2	0006810 // transport // inferred from electronic annotation /// 0007264 // small GTPase mediated signal transduction // inferred from electronic annotation /// 0015031 // protein transport // inferred from electronic annotation /// 0016192 // vesicle-mediated transport // inferred from sequence or structural similarity /// 0016192 // vesicle-mediated transport // inferred from electronic annotati…	0005622 // intracellular // inferred from direct assay /// 0005794 // Golgi apparatus // inferred from direct assay /// 0005794 // Golgi apparatus // inferred from electronic annotation /// 0005886 // plasma membrane // inferred from electronic annotation /// 0016020 // membrane // inferred from electronic annotation
11727865_a_at	2.51288	2.51288	1.32934	up	SLC25A27	AK291427.1	0006091 // generation of precursor metabolites and energy // traceable author statement /// 0006810 // transport // inferred from electronic annotation /// 0055085 // transmembrane transport // inferred from electronic annotation	0005739 // mitochondrion // inferred from electronic annotation /// 0005739 // mitochondrion // traceable author statement /// 0005743 // mitochondrial inner membrane // inferred from electronic annotation /// 0005743 // mitochondrial inner membrane // non-traceable author statement /// 0016020 // membrane // inferred from electronic annotation /// 0016021 // integral to membrane // inferred from…
11725890_s_at	2.50524	2.50524	1.32495	up	ABCC6 /// ABCC6P2	NM_001079528.3	0006200 // ATP catabolic process // inferred from electronic annotation /// 0006810 // transport // traceable author statement /// 0006810 // transport // inferred from electronic annotation /// 0006810 // transport // non-traceable author statement /// 0007601 // visual perception // inferred from electronic annotation /// 0042493 // response to drug // traceable author statement /// 0050896 // …	0005624 // membrane fraction // inferred from electronic annotation /// 0005886 // plasma membrane // traceable author statement /// 0016020 // membrane // inferred from electronic annotation /// 0016021 // integral to membrane // inferred from electronic annotation /// 0016021 // integral to membrane // non-traceable author statement /// 0016324 // apical plasma membrane // inferred from electro…
11736637_s_at	2.50044	2.50044	1.32218	up	DENND4A	BX092357	0006350 // transcription // inferred from electronic annotation /// 0006355 // regulation of transcription, DNA-dependent // non-traceable author statement /// 0045449 // regulation of transcription // inferred from electronic annotation	0005634 // nucleus // non-traceable author statement /// 0005634 // nucleus // inferred from electronic annotation
11759211_at	2.48404	2.48404	1.31269	up	LHX1	AI420213	0001655 // urogenital system development // inferred from electronic annotation /// 0001657 // ureteric bud development // inferred from electronic annotation /// 0001702 // gastrulation with mouth forming second // inferred from electronic annotation /// 0001705 // ectoderm formation // inferred from electronic annotation /// 0001706 // endoderm formation // inferred from electronic annotation /…	0005622 // intracellular // inferred from electronic annotation /// 0005634 // nucleus // inferred from electronic annotation
11722276_at	2.47472	2.47472	1.30727	up	ZBED4	BC167155.1		0005634 // nucleus // inferred from direct assay /// 0005634 // nucleus // inferred from electronic annotation /// 0005737 // cytoplasm // inferred from direct assay /// 0005737 // cytoplasm // inferred from electronic annotation
11721798_a_at	2.47045	2.47045	1.30478	up	SUMO3	CR542173.1	0016925 // protein sumoylation // inferred from direct assay	0000776 // kinetochore // traceable author statement /// 0005737 // cytoplasm // inferred from electronic annotation
11762798_at	2.46105	2.46105	1.29927	up	PALM	AK299809.1	0006928 // cellular component movement // traceable author statement /// 0007010 // cytoskeleton organization // inferred from electronic annotation /// 0007194 // negative regulation of adenylate cyclase activity // inferred from electronic annotation /// 0008104 // protein localization // inferred from electronic annotation /// 0008360 // regulation of cell shape // inferred from electronic ann…	0005737 // cytoplasm // inferred from electronic annotation /// 0005886 // plasma membrane // inferred from electronic annotation /// 0005886 // plasma membrane // non-traceable author statement /// 0005887 // integral to plasma membrane // traceable author statement /// 0016020 // membrane // inferred from electronic annotation /// 0016023 // cytoplasmic membrane-bounded vesicle // traceable aut…
AFFX-ThrX-3_at	2.45751	2.45751	1.2972	up		AFFX-ThrX-3	0006520 // cellular amino acid metabolic process // inferred from electronic annotation /// 0006566 // threonine metabolic process // inferred from electronic annotation /// 0008152 // metabolic process // inferred from electronic annotation /// 0008652 // cellular amino acid biosynthetic process // inferred from electronic annotation /// 0009082 // branched chain family amino acid biosynthetic p…	0005737 // cytoplasm // inferred from electronic annotation
AFFX-r2-Bs-lys-M_at	2.453	2.453	1.29455	up		AFFX-r2-Bs-lys-M	0008652 // cellular amino acid biosynthetic process // inferred from electronic annotation /// 0009085 // lysine biosynthetic process // inferred from electronic annotation /// 0009089 // lysine biosynthetic process via diaminopimelate // inferred from electronic annotation
11757990_s_at	2.4505	2.4505	1.29307	up	CFH /// CFHR1	AV682654	0006956 // complement activation // traceable author statement /// 0006957 // complement activation, alternative pathway // inferred from electronic annotation /// 0045087 // innate immune response // inferred from electronic annotation	0005576 // extracellular region // inferred from electronic annotation /// 0005615 // extracellular space // traceable author statement
11743816_s_at	2.44907	2.44907	1.29223	up	S1PR1	BE464297	0001525 // angiogenesis // inferred from electronic annotation /// 0007155 // cell adhesion // traceable author statement /// 0007165 // signal transduction // inferred from electronic annotation /// 0007186 // G-protein coupled receptor protein signaling pathway // traceable author statement /// 0007186 // G-protein coupled receptor protein signaling pathway // inferred from electronic annotatio…	0005886 // plasma membrane // not recorded /// 0005886 // plasma membrane // inferred from electronic annotation /// 0005886 // plasma membrane // traceable author statement /// 0009897 // external side of plasma membrane // inferred from electronic annotation /// 0016020 // membrane // inferred from electronic annotation /// 0016021 // integral to membrane // inferred from electronic annotation
11723578_a_at	2.43237	2.43237	1.28236	up	LOC221710	AK299804.1	0045449 // regulation of transcription // inferred from electronic annotation
11751680_a_at	2.42268	2.42268	1.2766	up	UQCRB	AK295007.1	0006119 // oxidative phosphorylation // traceable author statement /// 0006122 // mitochondrial electron transport, ubiquinol to cytochrome c // inferred from electronic annotation /// 0006810 // transport // inferred from electronic annotation /// 0009060 // aerobic respiration // traceable author statement /// 0022900 // electron transport chain // inferred from electronic annotation /// 005511…	0005739 // mitochondrion // inferred from electronic annotation /// 0005743 // mitochondrial inner membrane // inferred from electronic annotation /// 0005746 // mitochondrial respiratory chain // traceable author statement /// 0016020 // membrane // inferred from electronic annotation /// 0070469 // respiratory chain // inferred from electronic annotation
11740208_x_at	2.41357	2.41357	1.27117	up	GPR155	CA425233	0023034 // intracellular signaling pathway // inferred from electronic annotation /// 0055085 // transmembrane transport // inferred from electronic annotation	0016020 // membrane // inferred from electronic annotation /// 0016021 // integral to membrane // inferred from electronic annotation
11722971_a_at	2.41264	2.41264	1.27061	up	CREB5	L05515.1	0006350 // transcription // inferred from electronic annotation /// 0006355 // regulation of transcription, DNA-dependent // inferred from electronic annotation /// 0006366 // transcription from RNA polymerase II promoter // traceable author statement /// 0045449 // regulation of transcription // inferred from electronic annotation /// 0045893 // positive regulation of transcription, DNA-dependen…	0005622 // intracellular // inferred from electronic annotation /// 0005634 // nucleus // inferred by curator /// 0005634 // nucleus // inferred from electronic annotation
11741895_a_at	2.39962	2.39962	1.2628	up	OTUD4	NM_017493.5
11744138_at	2.39685	2.39685	1.26114	up	CAMK1D	AW005054	0006468 // protein phosphorylation // inferred from electronic annotation /// 0042981 // regulation of apoptosis // inferred from electronic annotation	0005634 // nucleus // inferred from direct assay /// 0005634 // nucleus // inferred from electronic annotation /// 0005737 // cytoplasm // inferred from electronic annotation /// 0005954 // calcium- and calmodulin-dependent protein kinase complex // traceable author statement
11733180_a_at	2.39032	2.39032	1.2572	up	ETV1	BU624617	0006350 // transcription // inferred from electronic annotation /// 0006355 // regulation of transcription, DNA-dependent // inferred from electronic annotation /// 0006366 // transcription from RNA polymerase II promoter // traceable author statement /// 0045449 // regulation of transcription // inferred from electronic annotation	0005634 // nucleus // inferred from electronic annotation
11739255_x_at	2.38475	2.38475	1.25384	up	FAM84B	CR590690.1		0005737 // cytoplasm // inferred from direct assay /// 0005886 // plasma membrane // inferred from direct assay
11758995_at	2.37862	2.37862	1.25013	up	LOX	CR591353.1	0001568 // blood vessel development // inferred from electronic annotation /// 0006464 // protein modification process // traceable author statement /// 0009725 // response to hormone stimulus // inferred from electronic annotation /// 0030199 // collagen fibril organization // inferred from electronic annotation /// 0030324 // lung development // inferred from electronic annotation /// 0042060 /…	0005576 // extracellular region // inferred from electronic annotation /// 0005578 // proteinaceous extracellular matrix // inferred from electronic annotation /// 0005581 // collagen // inferred from electronic annotation /// 0005615 // extracellular space // inferred from electronic annotation /// 0005634 // nucleus // inferred from electronic annotation
11724023_x_at	2.36927	2.36927	1.24445	up	TRIM13	AK001806.1	0006813 // potassium ion transport // inferred from electronic annotation /// 0009653 // anatomical structure morphogenesis // traceable author statement /// 0030433 // ER-associated protein catabolic process // inferred from direct assay /// 0043123 // positive regulation of I-kappaB kinase/NF-kappaB cascade // inferred from mutant phenotype /// 0043161 // proteasomal ubiquitin-dependent protein…	0005622 // intracellular // inferred from electronic annotation /// 0005737 // cytoplasm // inferred from direct assay /// 0005737 // cytoplasm // inferred from electronic annotation /// 0005783 // endoplasmic reticulum // inferred from electronic annotation /// 0005789 // endoplasmic reticulum membrane // inferred from direct assay /// 0005789 // endoplasmic reticulum membrane // inferred from e…
11757860_s_at	2.36426	2.36426	1.24139	up	QKI	AI280298	0001570 // vasculogenesis // inferred from electronic annotation /// 0006397 // mRNA processing // inferred from electronic annotation /// 0006417 // regulation of translation // inferred from electronic annotation /// 0006810 // transport // inferred from electronic annotation /// 0007275 // multicellular organismal development // inferred from electronic annotation /// 0008366 // axon ensheathm…	0005634 // nucleus // inferred from direct assay /// 0005634 // nucleus // inferred from electronic annotation /// 0005730 // nucleolus // inferred from direct assay /// 0005737 // cytoplasm // inferred from electronic annotation /// 0005886 // plasma membrane // inferred from direct assay
11718230_a_at	2.35969	2.35969	1.23859	up	HLA-F	NM_018950.2	0002474 // antigen processing and presentation of peptide antigen via MHC class I // inferred from electronic annotation /// 0006955 // immune response // inferred from electronic annotation /// 0019882 // antigen processing and presentation // inferred from electronic annotation	0016020 // membrane // inferred from electronic annotation /// 0016021 // integral to membrane // inferred from electronic annotation /// 0042612 // MHC class I protein complex // inferred from electronic annotation
11758678_s_at	2.35462	2.35462	1.23549	up	ZNF423	BM669712	0006350 // transcription // inferred from electronic annotation /// 0007275 // multicellular organismal development // inferred from electronic annotation /// 0007399 // nervous system development // inferred from electronic annotation /// 0016481 // negative regulation of transcription // inferred from direct assay /// 0030154 // cell differentiation // inferred from electronic annotation /// 00…	0005622 // intracellular // inferred from electronic annotation /// 0005634 // nucleus // inferred from direct assay /// 0005634 // nucleus // inferred from electronic annotation
11727827_x_at	2.35403	2.35403	1.23513	up	C2orf56	NM_144736.4	0032981 // mitochondrial respiratory chain complex I assembly // inferred from mutant phenotype	0005739 // mitochondrion // inferred from direct assay /// 0005739 // mitochondrion // inferred from electronic annotation
11740528_a_at	2.34685	2.34685	1.23072	up	AFF3	NM_001025108.1	0006350 // transcription // inferred from electronic annotation /// 0007275 // multicellular organismal development // traceable author statement /// 0045449 // regulation of transcription // inferred from electronic annotation	0005634 // nucleus // inferred from electronic annotation /// 0005634 // nucleus // traceable author statement
11717437_x_at	2.34575	2.34575	1.23005	up	TOP1	AW025108	0006260 // DNA replication // inferred from electronic annotation /// 0006265 // DNA topological change // inferred from electronic annotation /// 0006268 // DNA unwinding involved in replication // inferred from electronic annotation /// 0012501 // programmed cell death // non-traceable author statement /// 0016310 // phosphorylation // non-traceable author statement /// 0040016 // embryonic cle…	0000228 // nuclear chromosome // inferred from direct assay /// 0005634 // nucleus // inferred from direct assay /// 0005634 // nucleus // inferred from electronic annotation /// 0005654 // nucleoplasm // inferred from direct assay /// 0005654 // nucleoplasm // inferred from electronic annotation /// 0005694 // chromosome // inferred from electronic annotation /// 0005730 // nucleolus // inferred…
11730674_x_at	2.33061	2.33061	1.22071	up	MAP3K15	NM_001001671.2	0006468 // protein phosphorylation // inferred from electronic annotation
11730032_at	2.32875	2.32875	1.21956	up	MKX	NM_173576.2	0006355 // regulation of transcription, DNA-dependent // inferred from electronic annotation /// 0007275 // multicellular organismal development // inferred from electronic annotation /// 0007517 // muscle organ development // inferred from sequence or structural similarity /// 0007517 // muscle organ development // inferred from electronic annotation /// 0045449 // regulation of transcription //…	0005634 // nucleus // inferred from direct assay /// 0005634 // nucleus // inferred from electronic annotation /// 0005730 // nucleolus // inferred from direct assay
11748317_s_at	2.32696	2.32696	1.21845	up	MCFD2	AK293889.1	0006810 // transport // inferred from electronic annotation /// 0015031 // protein transport // inferred from electronic annotation /// 0016192 // vesicle-mediated transport // inferred from electronic annotation /// 0019752 // carboxylic acid metabolic process // inferred from electronic annotation	0005576 // extracellular region // inferred from electronic annotation /// 0005783 // endoplasmic reticulum // inferred from electronic annotation /// 0005793 // ER-Golgi intermediate compartment // inferred from electronic annotation /// 0005794 // Golgi apparatus // inferred from electronic annotation
11726871_s_at	2.32108	2.32108	1.21479	up	LEPR	NM_001003679.1	0001525 // angiogenesis // inferred from electronic annotation /// 0001542 // ovulation from ovarian follicle // inferred from electronic annotation /// 0006112 // energy reserve metabolic process // traceable author statement /// 0007166 // cell surface receptor linked signaling pathway // traceable author statement /// 0007275 // multicellular organismal development // traceable author statemen…	0005576 // extracellular region // inferred from electronic annotation /// 0005615 // extracellular space // inferred from electronic annotation /// 0005886 // plasma membrane // inferred from electronic annotation /// 0016020 // membrane // inferred from electronic annotation /// 0016021 // integral to membrane // inferred from electronic annotation
11760884_s_at	2.32028	2.32028	1.2143	up	ZNF397	AY157641.2	0006350 // transcription // inferred from electronic annotation /// 0006355 // regulation of transcription, DNA-dependent // inferred from electronic annotation /// 0016032 // viral reproduction // inferred from electronic annotation /// 0045449 // regulation of transcription // inferred from electronic annotation	0005622 // intracellular // inferred from electronic annotation /// 0005634 // nucleus // inferred from electronic annotation /// 0005737 // cytoplasm // inferred from electronic annotation
AFFX-LysX-M_at	2.31963	2.31963	1.21389	up		AFFX-LysX-M	0008652 // cellular amino acid biosynthetic process // inferred from electronic annotation /// 0009085 // lysine biosynthetic process // inferred from electronic annotation /// 0009089 // lysine biosynthetic process via diaminopimelate // inferred from electronic annotation
11732542_at	2.31338	2.31338	1.21	up	TRIM7	NM_033342.2		0005622 // intracellular // inferred from electronic annotation /// 0005634 // nucleus // inferred from direct assay /// 0005634 // nucleus // inferred from electronic annotation /// 0005737 // cytoplasm // inferred from direct assay /// 0005737 // cytoplasm // inferred from electronic annotation
11730049_at	2.30657	2.30657	1.20575	up	CA13	NM_198584.2	0006730 // one-carbon metabolic process // inferred from electronic annotation
11759454_a_at	2.30632	2.30632	1.20559	up	TUBB8	NM_177987.1	0007017 // microtubule-based process // inferred from electronic annotation /// 0007018 // microtubule-based movement // inferred from electronic annotation /// 0051258 // protein polymerization // inferred from electronic annotation	0005874 // microtubule // inferred from electronic annotation /// 0043234 // protein complex // inferred from electronic annotation
11726244_a_at	2.30239	2.30239	1.20313	up	RORA	U04898.1	0006350 // transcription // inferred from electronic annotation /// 0006355 // regulation of transcription, DNA-dependent // inferred from electronic annotation /// 0006809 // nitric oxide biosynthetic process // inferred from electronic annotation /// 0007165 // signal transduction // non-traceable author statement /// 0021702 // cerebellar Purkinje cell differentiation // inferred from electron…	0005634 // nucleus // inferred from electronic annotation
11727576_x_at	2.29703	2.29703	1.19977	up	ALS2CR4	AB053301.1		0016020 // membrane // inferred from electronic annotation /// 0016021 // integral to membrane // inferred from electronic annotation
11744581_a_at	2.29384	2.29384	1.19777	up	KHDRBS3	BC068536.1	0006350 // transcription // inferred from electronic annotation /// 0006397 // mRNA processing // inferred from electronic annotation /// 0007283 // spermatogenesis // traceable author statement /// 0045449 // regulation of transcription // inferred from electronic annotation	0005634 // nucleus // inferred from direct assay /// 0005634 // nucleus // inferred from electronic annotation /// 0005634 // nucleus // traceable author statement /// 0005730 // nucleolus // inferred from direct assay /// 0005737 // cytoplasm // inferred from direct assay
11740287_a_at	2.28467	2.28467	1.19199	up	NEDD1	NM_001135176.1	0007049 // cell cycle // inferred from electronic annotation /// 0007067 // mitosis // inferred from electronic annotation /// 0051301 // cell division // inferred from electronic annotation	0000242 // pericentriolar material // inferred from electronic annotation /// 0000922 // spindle pole // inferred from electronic annotation /// 0005737 // cytoplasm // inferred from electronic annotation /// 0005813 // centrosome // inferred from electronic annotation /// 0005814 // centriole // inferred from electronic annotation /// 0005815 // microtubule organizing center // inferred from ele…
11732341_at	2.27265	2.27265	1.18438	up	BCL11A	NM_022893.3	0006350 // transcription // inferred from electronic annotation /// 0016925 // protein sumoylation // inferred from sequence or structural similarity /// 0030097 // hemopoiesis // non-traceable author statement /// 0045449 // regulation of transcription // inferred from electronic annotation	0005622 // intracellular // inferred from electronic annotation /// 0005634 // nucleus // non-traceable author statement /// 0005634 // nucleus // inferred from electronic annotation /// 0005737 // cytoplasm // non-traceable author statement /// 0005737 // cytoplasm // inferred from electronic annotation
11758143_s_at	2.26829	2.26829	1.1816	up	DUSP8	BE350906	0000188 // inactivation of MAPK activity // traceable author statement /// 0006470 // protein dephosphorylation // inferred from electronic annotation /// 0006470 // protein dephosphorylation // traceable author statement /// 0016311 // dephosphorylation // inferred from electronic annotation	0005634 // nucleus // inferred from electronic annotation /// 0005737 // cytoplasm // inferred from electronic annotation /// 0005737 // cytoplasm // traceable author statement
11756638_a_at	2.2643	2.2643	1.17906	up	FBXO38	BC047743.1		0005634 // nucleus // inferred from electronic annotation /// 0005737 // cytoplasm // inferred from electronic annotation
11740005_s_at	2.26385	2.26385	1.17878	up	KIAA0895	CK903340
11759435_at	2.26259	2.26259	1.17797	up	HECTD2	NM_173497.2	0006464 // protein modification process // inferred from electronic annotation	0005622 // intracellular // inferred from electronic annotation
11724951_s_at	2.25661	2.25661	1.17416	up	CPEB2	NM_182485.1	0006417 // regulation of translation // inferred from electronic annotation	0005737 // cytoplasm // inferred from electronic annotation
11758194_s_at	2.253	2.253	1.17185	up	DPP4	AI768728	0001666 // response to hypoxia // inferred from direct assay /// 0002709 // regulation of T cell mediated immunity // inferred from electronic annotation /// 0006508 // proteolysis // inferred from electronic annotation /// 0007155 // cell adhesion // inferred from electronic annotation /// 0008284 // positive regulation of cell proliferation // inferred from direct assay /// 0010716 // negative …	0005576 // extracellular region // inferred from electronic annotation /// 0005624 // membrane fraction // inferred from electronic annotation /// 0005625 // soluble fraction // inferred from electronic annotation /// 0005783 // endoplasmic reticulum // inferred from electronic annotation /// 0005794 // Golgi apparatus // inferred from electronic annotation /// 0005886 // plasma membrane // infer…
11757650_s_at	2.24826	2.24826	1.16881	up	FN1	BM997052	0001525 // angiogenesis // inferred from electronic annotation /// 0006916 // anti-apoptosis // inferred from electronic annotation /// 0006953 // acute-phase response // inferred from electronic annotation /// 0007044 // cell-substrate junction assembly // inferred from electronic annotation /// 0007155 // cell adhesion // non-traceable author statement /// 0007155 // cell adhesion // inferred f…	0005576 // extracellular region // not recorded /// 0005576 // extracellular region // non-traceable author statement /// 0005576 // extracellular region // inferred from electronic annotation /// 0005577 // fibrinogen complex // inferred from direct assay /// 0005578 // proteinaceous extracellular matrix // non-traceable author statement /// 0005578 // proteinaceous extracellular matrix // infer…
11718976_x_at	2.24795	2.24795	1.16861	up	ARPP19	BC003418.1	0045722 // positive regulation of gluconeogenesis // inferred from direct assay /// 0046326 // positive regulation of glucose import // non-traceable author statement	0005737 // cytoplasm // inferred from electronic annotation
11715501_s_at	2.24481	2.24481	1.16659	up	IGFBP7	NM_001553.1	0001558 // regulation of cell growth // inferred from electronic annotation /// 0007155 // cell adhesion // inferred from direct assay /// 0007155 // cell adhesion // inferred from electronic annotation /// 0007566 // embryo implantation // inferred from electronic annotation /// 0008285 // negative regulation of cell proliferation // traceable author statement /// 0009408 // response to heat // …	0005576 // extracellular region // inferred from electronic annotation /// 0005615 // extracellular space // inferred from direct assay /// 0005615 // extracellular space // inferred from electronic annotation /// 0031012 // extracellular matrix // inferred from direct assay
AFFX-r2-Bs-dap-M_at	2.24094	2.24094	1.1641	up		AFFX-r2-Bs-dap-M	0006350 // transcription // inferred from electronic annotation /// 0006355 // regulation of transcription, DNA-dependent // inferred from electronic annotation /// 0006396 // RNA processing // inferred from electronic annotation /// 0006464 // protein modification process // inferred from electronic annotation /// 0008033 // tRNA processing // inferred from electronic annotation /// 0008152 // m…	0005737 // cytoplasm // inferred from electronic annotation /// 0005886 // plasma membrane // inferred from electronic annotation /// 0016020 // membrane // inferred from electronic annotation /// 0016021 // integral to membrane // inferred from electronic annotation
11734927_at	2.23936	2.23936	1.16309	up	BPNT1	NM_006085.4	0006139 // nucleobase, nucleoside, nucleotide and nucleic acid metabolic process // traceable author statement /// 0007399 // nervous system development // traceable author statement	0005829 // cytosol // not recorded
11733971_s_at	2.23454	2.23454	1.15998	up	PCDH18	AB046782.1	0007155 // cell adhesion // inferred from electronic annotation /// 0007156 // homophilic cell adhesion // inferred from electronic annotation /// 0007420 // brain development // inferred from sequence or structural similarity /// 0007420 // brain development // inferred from electronic annotation	0005886 // plasma membrane // inferred from electronic annotation /// 0016020 // membrane // inferred from electronic annotation /// 0016021 // integral to membrane // inferred from electronic annotation
11757896_s_at	2.23175	2.23175	1.15818	up	C1orf63	R81538
11759087_a_at	2.23142	2.23142	1.15796	up	NHLRC2	BC032598.1	0045454 // cell redox homeostasis // inferred from electronic annotation
11716710_a_at	2.22763	2.22763	1.15551	up	ADM	NM_001124.1	0001666 // response to hypoxia // inferred from electronic annotation /// 0001843 // neural tube closure // inferred from electronic annotation /// 0006171 // cAMP biosynthetic process // traceable author statement /// 0006701 // progesterone biosynthetic process // traceable author statement /// 0007165 // signal transduction // traceable author statement /// 0007204 // elevation of cytosolic ca…	0005576 // extracellular region // not recorded /// 0005576 // extracellular region // inferred from electronic annotation /// 0005615 // extracellular space // inferred from direct assay /// 0005615 // extracellular space // inferred from electronic annotation /// 0005625 // soluble fraction // traceable author statement /// 0005737 // cytoplasm // inferred from direct assay
11725014_at	2.22279	2.22279	1.15237	up	MAP9	AY690636.1	0007049 // cell cycle // inferred from electronic annotation /// 0007067 // mitosis // inferred from electronic annotation /// 0051301 // cell division // inferred from electronic annotation	0005737 // cytoplasm // inferred from electronic annotation /// 0005819 // spindle // inferred from electronic annotation /// 0005856 // cytoskeleton // inferred from electronic annotation /// 0005874 // microtubule // inferred from electronic annotation
11749473_a_at	2.21439	2.21439	1.14691	up	MEF2D	BC040949.1	0001649 // osteoblast differentiation // inferred from electronic annotation /// 0001958 // endochondral ossification // inferred from electronic annotation /// 0002062 // chondrocyte differentiation // inferred from electronic annotation /// 0006350 // transcription // inferred from electronic annotation /// 0006355 // regulation of transcription, DNA-dependent // inferred from electronic annota…	0005634 // nucleus // inferred from direct assay /// 0005634 // nucleus // inferred from electronic annotation /// 0005730 // nucleolus // inferred from direct assay /// 0005737 // cytoplasm // inferred from direct assay /// 0043231 // intracellular membrane-bounded organelle // inferred from direct assay
11727361_a_at	2.2142	2.2142	1.14678	up	MYLK	NM_053032.2	0006468 // protein phosphorylation // inferred from electronic annotation /// 0006468 // protein phosphorylation // traceable author statement /// 0006936 // muscle contraction // not recorded	0005829 // cytosol // not recorded
11760738_at	2.21348	2.21348	1.14632	up	SPOCK3	AB056866.1	0019800 // peptide cross-linking via chondroitin 4-sulfate glycosaminoglycan // inferred from electronic annotation	0005576 // extracellular region // inferred from electronic annotation /// 0005578 // proteinaceous extracellular matrix // inferred from electronic annotation
11752319_a_at	2.21104	2.21104	1.14473	up	EIF2AK1	AK295712.1	0006412 // translation // inferred from electronic annotation /// 0006417 // regulation of translation // inferred from electronic annotation /// 0006468 // protein phosphorylation // inferred from electronic annotation /// 0006915 // apoptosis // inferred from electronic annotation /// 0006950 // response to stress // inferred from expression pattern /// 0006950 // response to stress // inferred…	0005634 // nucleus // inferred from electronic annotation /// 0005737 // cytoplasm // inferred from electronic annotation /// 0005829 // cytosol // inferred from electronic annotation
11739056_s_at	2.20997	2.20997	1.14402	up	GPM6A	NM_201592.1		0009986 // cell surface // inferred from direct assay /// 0016020 // membrane // inferred from electronic annotation /// 0016021 // integral to membrane // inferred from electronic annotation
11718949_a_at	2.20872	2.20872	1.14321	up	MPP5	NM_022474.2		0005634 // nucleus // inferred from direct assay /// 0005737 // cytoplasm // inferred from direct assay /// 0005886 // plasma membrane // inferred from direct assay /// 0005886 // plasma membrane // inferred from electronic annotation /// 0005923 // tight junction // inferred from electronic annotation /// 0012505 // endomembrane system // inferred from electronic annotation /// 0016020 // membra…
11733208_a_at	2.20605	2.20605	1.14147	up	ZNF480	CB409373	0006350 // transcription // inferred from electronic annotation /// 0006355 // regulation of transcription, DNA-dependent // inferred from electronic annotation /// 0045449 // regulation of transcription // inferred from electronic annotation	0005622 // intracellular // inferred from electronic annotation /// 0005634 // nucleus // inferred from electronic annotation
11759648_at	2.20467	2.20467	1.14057	up	CREB3L2	BC063666.1	0002062 // chondrocyte differentiation // inferred from sequence or structural similarity /// 0002062 // chondrocyte differentiation // inferred from electronic annotation /// 0006350 // transcription // inferred from electronic annotation /// 0006355 // regulation of transcription, DNA-dependent // inferred from electronic annotation /// 0006888 // ER to Golgi vesicle-mediated transport // infer…	0005634 // nucleus // inferred from direct assay /// 0005634 // nucleus // inferred from electronic annotation /// 0005783 // endoplasmic reticulum // inferred from direct assay /// 0005783 // endoplasmic reticulum // inferred from electronic annotation /// 0005789 // endoplasmic reticulum membrane // inferred from electronic annotation /// 0016020 // membrane // inferred from electronic annotati…
11743295_a_at	2.20333	2.20333	1.13969	up	CENPF	AK307690.1	0000085 // G2 phase of mitotic cell cycle // inferred from mutant phenotype /// 0000087 // M phase of mitotic cell cycle // inferred from direct assay /// 0000087 // M phase of mitotic cell cycle // inferred from mutant phenotype /// 0000278 // mitotic cell cycle // inferred from mutant phenotype /// 0006260 // DNA replication // inferred from electronic annotation /// 0007049 // cell cycle // in…	0000775 // chromosome, centromeric region // inferred from direct assay /// 0000775 // chromosome, centromeric region // inferred from electronic annotation /// 0000776 // kinetochore // inferred from direct assay /// 0000776 // kinetochore // inferred from electronic annotation /// 0000777 // condensed chromosome kinetochore // inferred from electronic annotation /// 0000785 // chromatin // non-…
11751998_a_at	2.19629	2.19629	1.13507	up	ZYG11A	AY271826.1
11758115_s_at	2.19025	2.19025	1.1311	up	PTBP2	AI968454	0006376 // mRNA splice site selection // inferred from electronic annotation /// 0006397 // mRNA processing // inferred from electronic annotation /// 0008380 // RNA splicing // inferred from electronic annotation	0005634 // nucleus // inferred from electronic annotation /// 0005681 // spliceosomal complex // inferred from electronic annotation
11728478_a_at	2.18971	2.18971	1.13074	up	C1orf114	NM_021179.1
11755641_s_at	2.18956	2.18956	1.13064	up	PGAP1	AK124764.1	0006506 // GPI anchor biosynthetic process // inferred from electronic annotation /// 0006810 // transport // inferred from electronic annotation /// 0007605 // sensory perception of sound // inferred from electronic annotation /// 0009880 // embryonic pattern specification // inferred from electronic annotation /// 0009948 // anterior/posterior axis specification // inferred from electronic anno…	0005783 // endoplasmic reticulum // inferred from sequence or structural similarity /// 0005783 // endoplasmic reticulum // inferred from electronic annotation /// 0005789 // endoplasmic reticulum membrane // inferred from electronic annotation /// 0016020 // membrane // inferred from electronic annotation /// 0016021 // integral to membrane // inferred from electronic annotation
11734141_at	2.18812	2.18812	1.12969	up	GK5	NM_001039547.1	0005975 // carbohydrate metabolic process // inferred from electronic annotation /// 0006071 // glycerol metabolic process // inferred from electronic annotation /// 0006072 // glycerol-3-phosphate metabolic process // inferred from electronic annotation
11744946_x_at	2.18782	2.18782	1.12949	up	AIDA	BC043142.1	0007275 // multicellular organismal development // inferred from electronic annotation /// 0009953 // dorsal/ventral pattern formation // inferred from sequence or structural similarity /// 0043496 // regulation of protein homodimerization activity // inferred from sequence or structural similarity /// 0043496 // regulation of protein homodimerization activity // inferred from electronic annotati…
11721216_s_at	2.18623	2.18623	1.12845	up	TMEM106B	AA789109		0016020 // membrane // inferred from electronic annotation /// 0016021 // integral to membrane // inferred from electronic annotation
11723487_a_at	2.18432	2.18432	1.12718	up	LAMB1	NM_002291.2	0007155 // cell adhesion // traceable author statement /// 0007155 // cell adhesion // inferred from electronic annotation /// 0007566 // embryo implantation // inferred from electronic annotation /// 0030335 // positive regulation of cell migration // inferred from direct assay /// 0031175 // neuron projection development // inferred from direct assay /// 0031175 // neuron projection development…	0005576 // extracellular region // not recorded /// 0005576 // extracellular region // inferred from electronic annotation /// 0005578 // proteinaceous extracellular matrix // inferred from electronic annotation /// 0005604 // basement membrane // inferred from direct assay /// 0005604 // basement membrane // traceable author statement /// 0005604 // basement membrane // inferred from electronic …
11715909_s_at	2.1827	2.1827	1.12611	up	MYO6	BC146764.1	0006605 // protein targeting // inferred from electronic annotation /// 0006810 // transport // inferred from electronic annotation /// 0006886 // intracellular protein transport // inferred from sequence or structural similarity /// 0006897 // endocytosis // inferred from mutant phenotype /// 0006897 // endocytosis // inferred from sequence or structural similarity /// 0006897 // endocytosis // …	0001726 // ruffle // inferred from direct assay /// 0005634 // nucleus // inferred from direct assay /// 0005634 // nucleus // inferred from electronic annotation /// 0005654 // nucleoplasm // inferred from direct assay /// 0005737 // cytoplasm // inferred from direct assay /// 0005737 // cytoplasm // inferred from sequence or structural similarity /// 0005737 // cytoplasm // inferred from electr…
11726962_at	2.17591	2.17591	1.12162	up	SGTB	NM_019072.2
11759672_x_at	2.1744	2.1744	1.12062	up	UGGT2	BC111021.1	0006486 // protein glycosylation // inferred from electronic annotation	0005783 // endoplasmic reticulum // inferred from electronic annotation /// 0005788 // endoplasmic reticulum lumen // inferred from sequence or structural similarity /// 0005788 // endoplasmic reticulum lumen // inferred from electronic annotation /// 0005793 // ER-Golgi intermediate compartment // inferred from electronic annotation
11731121_s_at	2.17107	2.17107	1.11841	up	VASH2	NM_024749.3	0001938 // positive regulation of endothelial cell proliferation // inferred from direct assay /// 0045766 // positive regulation of angiogenesis // inferred from direct assay	0005737 // cytoplasm // inferred from direct assay
11726463_a_at	2.16437	2.16437	1.11395	up	ZCCHC10	NM_017665.1
11758512_s_at	2.16324	2.16324	1.1132	up	EIF4E	AI431719	0000082 // G1/S transition of mitotic cell cycle // inferred from mutant phenotype /// 0006412 // translation // inferred from electronic annotation /// 0006413 // translational initiation // inferred from electronic annotation /// 0006417 // regulation of translation // inferred from electronic annotation /// 0044419 // interspecies interaction between organisms // inferred from electronic annot…	0005737 // cytoplasm // inferred from electronic annotation /// 0005829 // cytosol // not recorded /// 0005845 // mRNA cap binding complex // inferred from direct assay /// 0016281 // eukaryotic translation initiation factor 4F complex // traceable author statement
11730444_s_at	2.16264	2.16264	1.11279	up	CCNJ	NM_001134375.1		0005634 // nucleus // inferred from electronic annotation
11743157_a_at	2.16155	2.16155	1.11207	up	ETFDH	EU093082.1	0006810 // transport // inferred from electronic annotation /// 0006979 // response to oxidative stress // inferred from sequence or structural similarity /// 0006979 // response to oxidative stress // inferred from electronic annotation /// 0022900 // electron transport chain // inferred from direct assay /// 0022900 // electron transport chain // inferred from electronic annotation /// 0033539 …	0005739 // mitochondrion // inferred from electronic annotation /// 0005743 // mitochondrial inner membrane // inferred from electronic annotation /// 0016020 // membrane // inferred from electronic annotation /// 0031305 // integral to mitochondrial inner membrane // inferred from direct assay /// 0031966 // mitochondrial membrane // inferred from direct assay /// 0031966 // mitochondrial membra…
11723853_a_at	2.15754	2.15754	1.10939	up	BCL11A	BC021098.1	0006350 // transcription // inferred from electronic annotation /// 0016925 // protein sumoylation // inferred from sequence or structural similarity /// 0030097 // hemopoiesis // non-traceable author statement /// 0045449 // regulation of transcription // inferred from electronic annotation	0005622 // intracellular // inferred from electronic annotation /// 0005634 // nucleus // non-traceable author statement /// 0005634 // nucleus // inferred from electronic annotation /// 0005737 // cytoplasm // non-traceable author statement /// 0005737 // cytoplasm // inferred from electronic annotation
11722767_s_at	2.1567	2.1567	1.10883	up	MBNL2	NM_207304.1	0006397 // mRNA processing // inferred from electronic annotation /// 0008380 // RNA splicing // inferred from electronic annotation /// 0043484 // regulation of RNA splicing // inferred from direct assay	0005634 // nucleus // inferred from electronic annotation /// 0005737 // cytoplasm // inferred from electronic annotation
11723299_a_at	2.15643	2.15643	1.10864	up	RPS6KB1	M60725.1	0000082 // G1/S transition of mitotic cell cycle // inferred from mutant phenotype /// 0003009 // skeletal muscle contraction // inferred from electronic annotation /// 0006417 // regulation of translation // inferred from electronic annotation /// 0006468 // protein phosphorylation // inferred from electronic annotation /// 0006915 // apoptosis // inferred from electronic annotation /// 0007049 …	0005625 // soluble fraction // inferred from electronic annotation /// 0005634 // nucleus // inferred from direct assay /// 0005634 // nucleus // inferred from electronic annotation /// 0005737 // cytoplasm // inferred from direct assay /// 0005737 // cytoplasm // inferred from electronic annotation /// 0005739 // mitochondrion // inferred from direct assay /// 0005739 // mitochondrion // inferre…
11725280_a_at	2.14944	2.14944	1.10396	up	PRDM8	NM_020226.3	0006350 // transcription // inferred from electronic annotation /// 0022008 // neurogenesis // inferred from electronic annotation /// 0045449 // regulation of transcription // inferred from electronic annotation	0005622 // intracellular // inferred from electronic annotation /// 0005634 // nucleus // inferred from electronic annotation
11760849_a_at	2.14869	2.14869	1.10346	up	INADL	AK293519.1	0023034 // intracellular signaling pathway // non-traceable author statement	0005737 // cytoplasm // inferred from electronic annotation /// 0005886 // plasma membrane // inferred from electronic annotation /// 0005923 // tight junction // inferred from electronic annotation /// 0016020 // membrane // inferred from electronic annotation /// 0016324 // apical plasma membrane // inferred from electronic annotation /// 0030054 // cell junction // inferred from electronic ann…
11740481_x_at	2.14747	2.14747	1.10264	up	PAQR5	NM_001104554.1	0007275 // multicellular organismal development // inferred from electronic annotation /// 0030154 // cell differentiation // inferred from electronic annotation /// 0048477 // oogenesis // inferred from electronic annotation	0016020 // membrane // inferred from electronic annotation /// 0016021 // integral to membrane // inferred from electronic annotation
11736533_s_at	2.14591	2.14591	1.10159	up	LRRFIP1	BU615714	0006350 // transcription // inferred from electronic annotation /// 0006357 // regulation of transcription from RNA polymerase II promoter // traceable author statement /// 0016481 // negative regulation of transcription // non-traceable author statement /// 0045449 // regulation of transcription // inferred from electronic annotation	0005634 // nucleus // non-traceable author statement /// 0005634 // nucleus // inferred from electronic annotation /// 0005634 // nucleus // traceable author statement /// 0005737 // cytoplasm // inferred from electronic annotation /// 0005737 // cytoplasm // traceable author statement /// 0005856 // cytoskeleton // traceable author statement
11725902_s_at	2.13952	2.13952	1.09729	up	TMEM135	NM_022918.2	0006457 // protein folding // inferred from direct assay /// 0006986 // response to unfolded protein // non-traceable author statement /// 0043154 // negative regulation of caspase activity // inferred from direct assay /// 0045109 // intermediate filament organization // inferred from direct assay /// 0045892 // negative regulation of transcription, DNA-dependent // inferred from electronic anno…	0005634 // nucleus // inferred from electronic annotation /// 0005634 // nucleus // inferred from direct assay /// 0005737 // cytoplasm // inferred from electronic annotation /// 0016020 // membrane // inferred from electronic annotation /// 0016021 // integral to membrane // inferred from electronic annotation /// 0048471 // perinuclear region of cytoplasm // inferred from direct assay /// 00484…
11745652_s_at	2.13223	2.13223	1.09236	up	EPCAM	M26481.1	0001657 // ureteric bud development // inferred from electronic annotation /// 0008284 // positive regulation of cell proliferation // inferred from direct assay	0005886 // plasma membrane // inferred from direct assay /// 0005886 // plasma membrane // inferred from electronic annotation /// 0005886 // plasma membrane // traceable author statement /// 0005923 // tight junction // inferred from direct assay /// 0016020 // membrane // inferred from electronic annotation /// 0016021 // integral to membrane // inferred from electronic annotation /// 0016323 /…
11763193_at	2.13139	2.13139	1.0918	up	GDPD1	AY271346.1	0006071 // glycerol metabolic process // inferred from electronic annotation /// 0006629 // lipid metabolic process // inferred from electronic annotation	0005737 // cytoplasm // inferred from electronic annotation /// 0016020 // membrane // inferred from electronic annotation /// 0016021 // integral to membrane // inferred from electronic annotation
11757763_s_at	2.1304	2.1304	1.09113	up	IGF2BP2	BQ188318	0006417 // regulation of translation // inferred from electronic annotation /// 0009653 // anatomical structure morphogenesis // traceable author statement /// 0017148 // negative regulation of translation // inferred from sequence or structural similarity /// 0042035 // regulation of cytokine biosynthetic process // inferred by curator	0005634 // nucleus // inferred from direct assay /// 0005737 // cytoplasm // inferred from direct assay /// 0005737 // cytoplasm // inferred from electronic annotation /// 0044430 // cytoskeletal part // inferred from direct assay
11723586_a_at	2.12784	2.12784	1.08939	up	GRB14	NM_004490.2	0007165 // signal transduction // inferred from electronic annotation /// 0007165 // signal transduction // traceable author statement /// 0046627 // negative regulation of insulin receptor signaling pathway // inferred from electronic annotation	0000139 // Golgi membrane // inferred from electronic annotation /// 0005737 // cytoplasm // inferred from direct assay /// 0005737 // cytoplasm // inferred from electronic annotation /// 0005768 // endosome // inferred from electronic annotation /// 0005792 // microsome // inferred from direct assay /// 0005794 // Golgi apparatus // inferred from electronic annotation /// 0005886 // plasma membr…
11730054_s_at	2.12774	2.12774	1.08932	up	SNX16	NM_022133.3	0006810 // transport // inferred from electronic annotation /// 0007154 // cell communication // inferred from electronic annotation /// 0015031 // protein transport // inferred from electronic annotation /// 0045022 // early endosome to late endosome transport // inferred from electronic annotation
11752320_x_at	2.12587	2.12587	1.08806	up	EIF2AK1	AK295712.1	0006412 // translation // inferred from electronic annotation /// 0006417 // regulation of translation // inferred from electronic annotation /// 0006468 // protein phosphorylation // inferred from electronic annotation /// 0006915 // apoptosis // inferred from electronic annotation /// 0006950 // response to stress // inferred from expression pattern /// 0006950 // response to stress // inferred…	0005634 // nucleus // inferred from electronic annotation /// 0005737 // cytoplasm // inferred from electronic annotation /// 0005829 // cytosol // inferred from electronic annotation
11755777_a_at	2.12497	2.12497	1.08744	up	RECK	BX648668.1	0001955 // blood vessel maturation // inferred from electronic annotation /// 0030198 // extracellular matrix organization // inferred from electronic annotation	0000300 // peripheral to membrane of membrane fraction // inferred from direct assay /// 0005624 // membrane fraction // traceable author statement /// 0005886 // plasma membrane // inferred from electronic annotation /// 0016020 // membrane // inferred from electronic annotation /// 0031225 // anchored to membrane // inferred from electronic annotation
11723769_at	2.12484	2.12484	1.08735	up	SNX24	NM_014035.2	0006810 // transport // inferred from electronic annotation /// 0007154 // cell communication // inferred from electronic annotation /// 0015031 // protein transport // inferred from electronic annotation
11717327_at	2.12306	2.12306	1.08614	up	KLF9	CD518693	0006350 // transcription // inferred from electronic annotation /// 0006357 // regulation of transcription from RNA polymerase II promoter // traceable author statement /// 0007566 // embryo implantation // inferred from electronic annotation /// 0045449 // regulation of transcription // inferred from electronic annotation /// 0050847 // progesterone receptor signaling pathway // inferred from el…	0005622 // intracellular // inferred from electronic annotation /// 0005634 // nucleus // inferred from electronic annotation
11722532_s_at	2.11841	2.11841	1.08298	up	CALD1	BQ010124	0006928 // cellular component movement // traceable author statement /// 0006936 // muscle contraction // not recorded /// 0006936 // muscle contraction // inferred from electronic annotation /// 0032092 // positive regulation of protein binding // inferred from electronic annotation /// 0051017 // actin filament bundle assembly // inferred from electronic annotation	0005624 // membrane fraction // inferred from electronic annotation /// 0005737 // cytoplasm // inferred from electronic annotation /// 0005856 // cytoskeleton // traceable author statement /// 0005856 // cytoskeleton // inferred from electronic annotation /// 0005884 // actin filament // inferred from electronic annotation /// 0005886 // plasma membrane // inferred from direct assay /// 0014069 …
11726188_at	2.11584	2.11584	1.08123	up	SHISA3	NM_001080505.1	0007275 // multicellular organismal development // inferred from electronic annotation	0005783 // endoplasmic reticulum // inferred from electronic annotation /// 0005789 // endoplasmic reticulum membrane // inferred from electronic annotation /// 0016020 // membrane // inferred from electronic annotation /// 0016021 // integral to membrane // inferred from electronic annotation
11730133_s_at	2.11291	2.11291	1.07923	up	ICK	NM_014920.3	0006468 // protein phosphorylation // inferred from direct assay /// 0006468 // protein phosphorylation // inferred from electronic annotation /// 0007165 // signal transduction // traceable author statement /// 0007243 // intracellular protein kinase cascade // inferred from direct assay /// 0007243 // intracellular protein kinase cascade // inferred from electronic annotation /// 0007275 // mul…	0005634 // nucleus // inferred from electronic annotation /// 0005737 // cytoplasm // inferred from electronic annotation /// 0005829 // cytosol // inferred from electronic annotation /// 0043231 // intracellular membrane-bounded organelle // inferred from direct assay
11763192_a_at	2.11101	2.11101	1.07793	up	GDPD1	AY271346.1	0006071 // glycerol metabolic process // inferred from electronic annotation /// 0006629 // lipid metabolic process // inferred from electronic annotation	0005737 // cytoplasm // inferred from electronic annotation /// 0016020 // membrane // inferred from electronic annotation /// 0016021 // integral to membrane // inferred from electronic annotation
11739978_s_at	2.11018	2.11018	1.07737	up	EIF2C3	AA814335	0006402 // mRNA catabolic process // inferred from direct assay /// 0006417 // regulation of translation // inferred from electronic annotation /// 0031047 // gene silencing by RNA // inferred from electronic annotation /// 0035278 // negative regulation of translation involved in gene silencing by miRNA // inferred from direct assay	0000932 // cytoplasmic mRNA processing body // inferred from electronic annotation /// 0005737 // cytoplasm // inferred from electronic annotation /// 0030529 // ribonucleoprotein complex // inferred from electronic annotation
11758224_s_at	2.10874	2.10874	1.07638	up	CCDC80	EL737161	0010811 // positive regulation of cell-substrate adhesion // inferred from electronic annotation /// 0030198 // extracellular matrix organization // inferred from electronic annotation	0005576 // extracellular region // inferred from electronic annotation /// 0005578 // proteinaceous extracellular matrix // inferred from electronic annotation /// 0005604 // basement membrane // inferred from electronic annotation /// 0005614 // interstitial matrix // inferred from electronic annotation /// 0019031 // viral envelope // inferred from electronic annotation /// 0031012 // extracell…
11734928_x_at	2.10778	2.10778	1.07573	up	BPNT1	NM_006085.4	0006139 // nucleobase, nucleoside, nucleotide and nucleic acid metabolic process // traceable author statement /// 0007399 // nervous system development // traceable author statement	0005829 // cytosol // not recorded
11755138_s_at	2.10747	2.10747	1.07551	up	ZXDB	CF122575	0006350 // transcription // inferred from electronic annotation /// 0045449 // regulation of transcription // inferred from electronic annotation	0005622 // intracellular // inferred from electronic annotation /// 0005634 // nucleus // non-traceable author statement /// 0005634 // nucleus // inferred from electronic annotation
11737996_at	2.10321	2.10321	1.07259	up	LRRC3	NM_030891.3		0016020 // membrane // inferred from electronic annotation /// 0016021 // integral to membrane // inferred from electronic annotation
11740615_a_at	2.09922	2.09922	1.06985	up	KIAA1267	BC098376.1		0005634 // nucleus // inferred from direct assay /// 0071339 // MLL1 complex // inferred from direct assay
11740685_s_at	2.09658	2.09658	1.06804	up	NAPEPLD	BC071604.1	0006629 // lipid metabolic process // inferred from electronic annotation /// 0009395 // phospholipid catabolic process // inferred from electronic annotation	0016020 // membrane // inferred from electronic annotation
11726797_x_at	2.09639	2.09639	1.06791	up	NEXN	NM_144573.3	0030334 // regulation of cell migration // inferred from direct assay /// 0051493 // regulation of cytoskeleton organization // inferred from expression pattern	0005737 // cytoplasm // inferred from electronic annotation /// 0005856 // cytoskeleton // inferred from electronic annotation /// 0005912 // adherens junction // inferred from electronic annotation /// 0005924 // cell-substrate adherens junction // inferred from sequence or structural similarity /// 0005924 // cell-substrate adherens junction // inferred from electronic annotation /// 0030018 //…
11716055_s_at	2.09539	2.09539	1.06722	up	STMN3	NM_015894.2	0007399 // nervous system development // traceable author statement /// 0023034 // intracellular signaling pathway // inferred from electronic annotation /// 0031122 // cytoplasmic microtubule organization // inferred from sequence or structural similarity /// 0031122 // cytoplasmic microtubule organization // inferred from electronic annotation /// 0031175 // neuron projection development // inf…	0005625 // soluble fraction // inferred from electronic annotation /// 0005737 // cytoplasm // inferred from sequence or structural similarity /// 0005737 // cytoplasm // inferred from electronic annotation
11723116_a_at	2.09309	2.09309	1.06563	up	RFFL	NM_057178.3	0006886 // intracellular protein transport // inferred from electronic annotation /// 0006915 // apoptosis // inferred from electronic annotation	0005737 // cytoplasm // inferred from electronic annotation /// 0016020 // membrane // inferred from electronic annotation /// 0016023 // cytoplasmic membrane-bounded vesicle // inferred from electronic annotation
AFFX-PheX-3_at	2.08973	2.08973	1.06332	up		AFFX-PheX-3	0000160 // two-component signal transduction system (phosphorelay) // inferred from electronic annotation /// 0008152 // metabolic process // inferred from electronic annotation /// 0008652 // cellular amino acid biosynthetic process // inferred from electronic annotation /// 0009073 // aromatic amino acid family biosynthetic process // inferred from electronic annotation /// 0009094 // L-phenyla…	0005622 // intracellular // inferred from electronic annotation /// 0005737 // cytoplasm // inferred from electronic annotation
11734362_x_at	2.08669	2.08669	1.06122	up	NFX1	NM_147134.1	0000122 // negative regulation of transcription from RNA polymerase II promoter // inferred from electronic annotation /// 0000122 // negative regulation of transcription from RNA polymerase II promoter // traceable author statement /// 0006350 // transcription // inferred from electronic annotation /// 0006355 // regulation of transcription, DNA-dependent // inferred from electronic annotation /…	0005634 // nucleus // inferred from electronic annotation
11737812_a_at	2.08473	2.08473	1.05986	up	NNT	NM_182977.2	0006099 // tricarboxylic acid cycle // traceable author statement /// 0008152 // metabolic process // inferred from electronic annotation /// 0015992 // proton transport // traceable author statement /// 0015992 // proton transport // inferred from electronic annotation /// 0055114 // oxidation reduction // traceable author statement /// 0055114 // oxidation reduction // inferred from electronic …	0005739 // mitochondrion // inferred from direct assay /// 0005739 // mitochondrion // inferred from electronic annotation /// 0005743 // mitochondrial inner membrane // traceable author statement /// 0005743 // mitochondrial inner membrane // inferred from electronic annotation /// 0005746 // mitochondrial respiratory chain // traceable author statement /// 0016020 // membrane // inferred from e…
11717757_s_at	2.08217	2.08217	1.05809	up	RALA	AA548928	0000910 // cytokinesis // inferred from direct assay /// 0006887 // exocytosis // inferred from electronic annotation /// 0006935 // chemotaxis // traceable author statement /// 0007049 // cell cycle // inferred from electronic annotation /// 0007165 // signal transduction // inferred from electronic annotation /// 0007165 // signal transduction // traceable author statement /// 0007264 // small …	0005622 // intracellular // inferred from electronic annotation /// 0005886 // plasma membrane // inferred from direct assay /// 0005886 // plasma membrane // inferred from electronic annotation /// 0009986 // cell surface // inferred from direct assay /// 0009986 // cell surface // inferred from electronic annotation /// 0016020 // membrane // inferred from electronic annotation /// 0030139 // e…
11722660_a_at	2.08177	2.08177	1.05781	up	NFE2L3	BC068455.1	0006350 // transcription // inferred from electronic annotation /// 0006355 // regulation of transcription, DNA-dependent // inferred from electronic annotation /// 0006366 // transcription from RNA polymerase II promoter // traceable author statement /// 0045449 // regulation of transcription // inferred from electronic annotation	0005634 // nucleus // inferred from electronic annotation
11731819_a_at	2.08098	2.08098	1.05726	up	TBC1D8B	NM_017752.2	0032313 // regulation of Rab GTPase activity // inferred from electronic annotation	0005622 // intracellular // inferred from electronic annotation
11764071_s_at	2.0789	2.0789	1.05582	up	C2orf3	BU623860	0006350 // transcription // inferred from electronic annotation /// 0006355 // regulation of transcription, DNA-dependent // non-traceable author statement /// 0045449 // regulation of transcription // inferred from electronic annotation	0005634 // nucleus // inferred from electronic annotation
11718049_s_at	2.07874	2.07874	1.05571	up	GLRX	BC010965.1	0006810 // transport // inferred from electronic annotation /// 0022900 // electron transport chain // inferred from electronic annotation /// 0045454 // cell redox homeostasis // inferred from electronic annotation	0005737 // cytoplasm // inferred from electronic annotation /// 0005829 // cytosol // not recorded /// 0005829 // cytosol // traceable author statement
11730338_a_at	2.07839	2.07839	1.05547	up	SMAD6	NM_005585.3	0001657 // ureteric bud development // inferred from electronic annotation /// 0006350 // transcription // inferred from electronic annotation /// 0006355 // regulation of transcription, DNA-dependent // inferred from electronic annotation /// 0006955 // immune response // inferred from mutant phenotype /// 0007179 // transforming growth factor beta receptor signaling pathway // inferred from ele…	0005622 // intracellular // inferred from electronic annotation /// 0005634 // nucleus // inferred from electronic annotation /// 0005667 // transcription factor complex // inferred from electronic annotation /// 0005737 // cytoplasm // traceable author statement /// 0005829 // cytosol // not recorded
11764264_at	2.07535	2.07535	1.05335	up		AI086335
11759402_s_at	2.07375	2.07375	1.05224	up	VCAN	NM_004385.3	0007155 // cell adhesion // inferred from electronic annotation /// 0007155 // cell adhesion // traceable author statement /// 0007275 // multicellular organismal development // traceable author statement /// 0008037 // cell recognition // traceable author statement /// 0008347 // glial cell migration // inferred from direct assay /// 0009611 // response to wounding // inferred from electronic an…	0005576 // extracellular region // inferred from electronic annotation /// 0005578 // proteinaceous extracellular matrix // inferred from electronic annotation /// 0005578 // proteinaceous extracellular matrix // traceable author statement /// 0005615 // extracellular space // inferred from direct assay /// 0031012 // extracellular matrix // inferred from direct assay
11737166_at	2.07344	2.07344	1.05203	up	ANKRD34B	BC142957.1		0005634 // nucleus // inferred from electronic annotation /// 0005737 // cytoplasm // inferred from electronic annotation
11744313_a_at	2.06986	2.06986	1.04953	up	ST20	DB326240
11757960_s_at	2.0679	2.0679	1.04816	up	ARAP2	AI493215	0007165 // signal transduction // inferred from electronic annotation /// 0032312 // regulation of ARF GTPase activity // inferred from electronic annotation	0005622 // intracellular // inferred from electronic annotation /// 0005737 // cytoplasm // inferred from electronic annotation
11743518_s_at	2.06244	2.06244	1.04436	up	NNT	BX344848	0006099 // tricarboxylic acid cycle // traceable author statement /// 0008152 // metabolic process // inferred from electronic annotation /// 0015992 // proton transport // traceable author statement /// 0015992 // proton transport // inferred from electronic annotation /// 0055114 // oxidation reduction // traceable author statement /// 0055114 // oxidation reduction // inferred from electronic …	0005739 // mitochondrion // inferred from direct assay /// 0005739 // mitochondrion // inferred from electronic annotation /// 0005743 // mitochondrial inner membrane // traceable author statement /// 0005743 // mitochondrial inner membrane // inferred from electronic annotation /// 0005746 // mitochondrial respiratory chain // traceable author statement /// 0016020 // membrane // inferred from e…
11721744_a_at	2.06119	2.06119	1.04348	up	NID2	NM_007361.3	0007155 // cell adhesion // inferred from electronic annotation /// 0007155 // cell adhesion // traceable author statement /// 0007160 // cell-matrix adhesion // inferred from electronic annotation /// 0008218 // bioluminescence // inferred from electronic annotation /// 0018298 // protein-chromophore linkage // inferred from electronic annotation	0005576 // extracellular region // inferred from electronic annotation /// 0005578 // proteinaceous extracellular matrix // inferred from electronic annotation /// 0005604 // basement membrane // inferred from electronic annotation /// 0005604 // basement membrane // traceable author statement /// 0016020 // membrane // inferred from electronic annotation /// 0016021 // integral to membrane // in…
11722302_a_at	2.05727	2.05727	1.04073	up	LRRFIP1	NM_001137552.1	0006350 // transcription // inferred from electronic annotation /// 0006357 // regulation of transcription from RNA polymerase II promoter // traceable author statement /// 0016481 // negative regulation of transcription // non-traceable author statement /// 0045449 // regulation of transcription // inferred from electronic annotation	0005634 // nucleus // non-traceable author statement /// 0005634 // nucleus // inferred from electronic annotation /// 0005634 // nucleus // traceable author statement /// 0005737 // cytoplasm // inferred from electronic annotation /// 0005737 // cytoplasm // traceable author statement /// 0005856 // cytoskeleton // traceable author statement
11726932_a_at	2.05606	2.05606	1.03988	up	TET1	NM_030625.2	0055114 // oxidation reduction // inferred from electronic annotation	0005634 // nucleus // inferred by curator /// 0005634 // nucleus // inferred from direct assay /// 0005634 // nucleus // inferred from electronic annotation /// 0031965 // nuclear membrane // inferred from direct assay
11739486_at	2.05277	2.05277	1.03757	up	SUZ12	BC015704.1	0000122 // negative regulation of transcription from RNA polymerase II promoter // inferred from electronic annotation /// 0006350 // transcription // inferred from electronic annotation /// 0008284 // positive regulation of cell proliferation // inferred from electronic annotation /// 0016568 // chromatin modification // inferred from electronic annotation /// 0016571 // histone methylation // i…	0001739 // sex chromatin // inferred from electronic annotation /// 0005622 // intracellular // inferred from electronic annotation /// 0005634 // nucleus // inferred from electronic annotation /// 0035098 // ESC/E(Z) complex // inferred from direct assay /// 0035098 // ESC/E(Z) complex // inferred from mutant phenotype
11758574_s_at	2.05208	2.05208	1.03709	up	THRB	AI472851	0006350 // transcription // inferred from electronic annotation /// 0006351 // transcription, DNA-dependent // traceable author statement /// 0006355 // regulation of transcription, DNA-dependent // inferred from electronic annotation /// 0045449 // regulation of transcription // inferred from electronic annotation	0005634 // nucleus // inferred from electronic annotation /// 0005634 // nucleus // traceable author statement
11730939_at	2.04995	2.04995	1.03559	up	ZBTB8A	NM_001040441.1	0006350 // transcription // inferred from electronic annotation /// 0045449 // regulation of transcription // inferred from electronic annotation	0005622 // intracellular // inferred from electronic annotation /// 0005634 // nucleus // inferred from electronic annotation
11728278_at	2.04504	2.04504	1.03213	up	PLA2G12A	NM_030821.4	0006644 // phospholipid metabolic process // inferred from electronic annotation /// 0016042 // lipid catabolic process // inferred from electronic annotation	0005576 // extracellular region // non-traceable author statement /// 0005576 // extracellular region // inferred from electronic annotation /// 0005622 // intracellular // inferred from electronic annotation /// 0005737 // cytoplasm // inferred from electronic annotation /// 0005783 // endoplasmic reticulum // inferred from electronic annotation /// 0005794 // Golgi apparatus // inferred from el…
11715728_a_at	2.04197	2.04197	1.02996	up	ITGB1	CN349067	0000082 // G1/S transition of mitotic cell cycle // inferred from electronic annotation /// 0001701 // in utero embryonic development // inferred from electronic annotation /// 0001708 // cell fate specification // inferred from electronic annotation /// 0001894 // tissue homeostasis // inferred from electronic annotation /// 0006874 // cellular calcium ion homeostasis // inferred from electronic…	0001669 // acrosomal vesicle // inferred from electronic annotation /// 0001726 // ruffle // traceable author statement /// 0005604 // basement membrane // inferred from electronic annotation /// 0005624 // membrane fraction // inferred from electronic annotation /// 0005886 // plasma membrane // not recorded /// 0005886 // plasma membrane // inferred from electronic annotation /// 0005911 // cel…
11751877_at	2.04191	2.04191	1.02992	up	ZNF236	AF085243.1	0006350 // transcription // inferred from electronic annotation /// 0006355 // regulation of transcription, DNA-dependent // non-traceable author statement /// 0045449 // regulation of transcription // inferred from electronic annotation /// 0071333 // cellular response to glucose stimulus // inferred from expression pattern	0005622 // intracellular // inferred from electronic annotation /// 0005634 // nucleus // non-traceable author statement /// 0005634 // nucleus // inferred from electronic annotation
11741276_s_at	2.04073	2.04073	1.02908	up	TMEM144	BC054487.1		0016020 // membrane // inferred from electronic annotation /// 0016021 // integral to membrane // inferred from electronic annotation
11726004_a_at	2.03724	2.03724	1.02662	up	LAYN	AY358554.1		0001726 // ruffle // inferred from sequence or structural similarity /// 0005925 // focal adhesion // inferred from sequence or structural similarity /// 0009986 // cell surface // inferred from sequence or structural similarity /// 0016020 // membrane // inferred from electronic annotation /// 0016021 // integral to membrane // inferred from electronic annotation
11728453_a_at	2.03609	2.03609	1.0258	up	DOCK9	NM_001130048.1		0012505 // endomembrane system // inferred from electronic annotation /// 0016020 // membrane // inferred from electronic annotation
11732118_a_at	2.03534	2.03534	1.02527	up	USP10	BG390445	0006281 // DNA repair // inferred from electronic annotation /// 0006511 // ubiquitin-dependent protein catabolic process // inferred from electronic annotation /// 0006974 // response to DNA damage stimulus // inferred from electronic annotation /// 0016579 // protein deubiquitination // inferred from direct assay /// 0016579 // protein deubiquitination // inferred from mutant phenotype /// 0030…	0005634 // nucleus // inferred from direct assay /// 0005634 // nucleus // inferred from electronic annotation /// 0005730 // nucleolus // inferred from direct assay /// 0005737 // cytoplasm // inferred from direct assay /// 0005737 // cytoplasm // inferred from electronic annotation /// 0005768 // endosome // inferred from electronic annotation /// 0005769 // early endosome // inferred from dire…
11764177_a_at	2.03424	2.03424	1.02449	up		AA417560
11759199_at	2.03382	2.03382	1.02419	up	CNTN1	BM673895	0007155 // cell adhesion // inferred from electronic annotation /// 0007155 // cell adhesion // non-traceable author statement /// 0007219 // Notch signaling pathway // inferred from electronic annotation	0005624 // membrane fraction // traceable author statement /// 0005886 // plasma membrane // inferred from electronic annotation /// 0016020 // membrane // inferred from electronic annotation /// 0031225 // anchored to membrane // inferred from electronic annotation
11733981_a_at	2.03344	2.03344	1.02392	up	PDK1	AK056110.1	0005975 // carbohydrate metabolic process // inferred from electronic annotation /// 0006006 // glucose metabolic process // inferred from electronic annotation /// 0006006 // glucose metabolic process // traceable author statement /// 0006468 // protein phosphorylation // inferred from electronic annotation /// 0007165 // signal transduction // inferred from electronic annotation /// 0007166 // …	0005739 // mitochondrion // inferred from electronic annotation /// 0005739 // mitochondrion // traceable author statement /// 0005759 // mitochondrial matrix // inferred from electronic annotation /// 0045254 // pyruvate dehydrogenase complex // inferred from electronic annotation
11741049_s_at	2.03248	2.03248	1.02324	up	TMEM100	NM_018286.2		0016020 // membrane // inferred from electronic annotation /// 0016021 // integral to membrane // inferred from electronic annotation
11729079_s_at	2.0321	2.0321	1.02297	up	ESRRG	NM_206594.1	0006350 // transcription // inferred from electronic annotation /// 0006355 // regulation of transcription, DNA-dependent // inferred from electronic annotation /// 0045449 // regulation of transcription // inferred from electronic annotation /// 0045893 // positive regulation of transcription, DNA-dependent // inferred from sequence or structural similarity /// 0045893 // positive regulation of …	0005634 // nucleus // inferred from electronic annotation
11764232_a_at	2.03107	2.03107	1.02224	up		CK300531
11734520_a_at	2.03099	2.03099	1.02218	up	SCLT1	NM_144643.2	0045162 // clustering of voltage-gated sodium channels // inferred from electronic annotation	0005737 // cytoplasm // inferred from electronic annotation /// 0005886 // plasma membrane // inferred from electronic annotation
11724325_a_at	2.03	2.03	1.02148	up	RABGAP1L	NM_014857.3	0032313 // regulation of Rab GTPase activity // inferred from electronic annotation /// 0032880 // regulation of protein localization // inferred from direct assay	0005622 // intracellular // inferred from electronic annotation /// 0005634 // nucleus // inferred from direct assay /// 0005769 // early endosome // inferred from direct assay /// 0005794 // Golgi apparatus // inferred from direct assay
11725371_s_at	2.02999	2.02999	1.02147	up	VEGFA	NM_001025366.1	0001525 // angiogenesis // inferred from direct assay /// 0001525 // angiogenesis // inferred from electronic annotation /// 0001541 // ovarian follicle development // inferred from electronic annotation /// 0001568 // blood vessel development // inferred from electronic annotation /// 0001569 // patterning of blood vessels // inferred from electronic annotation /// 0001570 // vasculogenesis // t…	0005576 // extracellular region // inferred from electronic annotation /// 0005578 // proteinaceous extracellular matrix // non-traceable author statement /// 0005604 // basement membrane // inferred from electronic annotation /// 0005615 // extracellular space // inferred from direct assay /// 0005615 // extracellular space // inferred from sequence or structural similarity /// 0005615 // extrac…
11726661_s_at	2.02977	2.02977	1.02132	up	GPN3	AY359078.1		0043234 // protein complex // inferred from direct assay
11740844_s_at	2.02955	2.02955	1.02116	up	VWDE	NM_001135924.1		0005576 // extracellular region // inferred from electronic annotation
11721714_s_at	2.02833	2.02833	1.02029	up	ATRX	BM979088	0006281 // DNA repair // inferred from electronic annotation /// 0006281 // DNA repair // traceable author statement /// 0006306 // DNA methylation // traceable author statement /// 0006310 // DNA recombination // traceable author statement /// 0006355 // regulation of transcription, DNA-dependent // traceable author statement /// 0006974 // response to DNA damage stimulus // inferred from electr…	0000228 // nuclear chromosome // inferred from electronic annotation /// 0000792 // heterochromatin // inferred from electronic annotation /// 0005634 // nucleus // inferred from electronic annotation /// 0005634 // nucleus // traceable author statement /// 0005720 // nuclear heterochromatin // traceable author statement
11757630_s_at	2.02655	2.02655	1.01902	up	HERPUD2	AA709265	0006986 // response to unfolded protein // inferred from electronic annotation /// 0007283 // spermatogenesis // inferred from electronic annotation	0016020 // membrane // inferred from electronic annotation /// 0016021 // integral to membrane // inferred from electronic annotation
11723652_a_at	2.02552	2.02552	1.01829	up	MUT	BC016282.1	0008152 // metabolic process // inferred from electronic annotation /// 0009791 // post-embryonic development // inferred from electronic annotation	0005739 // mitochondrion // inferred from electronic annotation /// 0005739 // mitochondrion // traceable author statement /// 0005759 // mitochondrial matrix // inferred from electronic annotation
11764077_s_at	2.02349	2.02349	1.01685	up	EDIL3	AW150861	0007155 // cell adhesion // inferred from electronic annotation /// 0007275 // multicellular organismal development // inferred from electronic annotation /// 0010811 // positive regulation of cell-substrate adhesion // inferred from electronic annotation	0005576 // extracellular region // inferred from electronic annotation
11759218_at	2.02063	2.02063	1.0148	up	ZIC3	DB366909	0001947 // heart looping // inferred from electronic annotation /// 0006350 // transcription // inferred from electronic annotation /// 0007368 // determination of left/right symmetry // inferred from electronic annotation /// 0007368 // determination of left/right symmetry // traceable author statement /// 0007389 // pattern specification process // inferred from electronic annotation /// 000995…	0005622 // intracellular // inferred from electronic annotation /// 0005634 // nucleus // inferred from electronic annotation
11737813_s_at	2.02032	2.02032	1.01459	up	NNT	NM_182977.2	0006099 // tricarboxylic acid cycle // traceable author statement /// 0008152 // metabolic process // inferred from electronic annotation /// 0015992 // proton transport // traceable author statement /// 0015992 // proton transport // inferred from electronic annotation /// 0055114 // oxidation reduction // traceable author statement /// 0055114 // oxidation reduction // inferred from electronic …	0005739 // mitochondrion // inferred from direct assay /// 0005739 // mitochondrion // inferred from electronic annotation /// 0005743 // mitochondrial inner membrane // traceable author statement /// 0005743 // mitochondrial inner membrane // inferred from electronic annotation /// 0005746 // mitochondrial respiratory chain // traceable author statement /// 0016020 // membrane // inferred from e…
11719154_a_at	2.01693	2.01693	1.01216	up	DRAM1	BC018435.1	0006914 // autophagy // inferred from electronic annotation /// 0006915 // apoptosis // inferred from electronic annotation	0005764 // lysosome // inferred from electronic annotation /// 0005765 // lysosomal membrane // inferred from electronic annotation /// 0016020 // membrane // inferred from electronic annotation /// 0016021 // integral to membrane // inferred from electronic annotation
11758383_s_at	2.01563	2.01563	1.01123	up	USP6NL	BM968512	0032313 // regulation of Rab GTPase activity // inferred from electronic annotation	0005622 // intracellular // inferred from electronic annotation
11728276_s_at	2.01508	2.01508	1.01084	up	PLA2G12A	AF306567.1	0006644 // phospholipid metabolic process // inferred from electronic annotation /// 0016042 // lipid catabolic process // inferred from electronic annotation	0005576 // extracellular region // non-traceable author statement /// 0005576 // extracellular region // inferred from electronic annotation /// 0005622 // intracellular // inferred from electronic annotation /// 0005737 // cytoplasm // inferred from electronic annotation /// 0005783 // endoplasmic reticulum // inferred from electronic annotation /// 0005794 // Golgi apparatus // inferred from el…
11740939_x_at	2.01418	2.01418	1.01019	up	SUMO1	NM_001005781.1	0006281 // DNA repair // traceable author statement /// 0016481 // negative regulation of transcription // inferred from direct assay /// 0016481 // negative regulation of transcription // inferred from mutant phenotype /// 0016925 // protein sumoylation // inferred from direct assay /// 0031334 // positive regulation of protein complex assembly // inferred from direct assay /// 0032436 // positi…	0005634 // nucleus // inferred from direct assay /// 0005634 // nucleus // inferred from electronic annotation /// 0005634 // nucleus // traceable author statement /// 0005643 // nuclear pore // traceable author statement /// 0005737 // cytoplasm // inferred from electronic annotation /// 0016020 // membrane // inferred from electronic annotation /// 0016605 // PML body // inferred from direct as…
11754837_a_at	2.01297	2.01297	1.00932	up	LRRC69	AK097393.1
11745228_s_at	2.01248	2.01248	1.00898	up	TMEM144	CA436851		0016020 // membrane // inferred from electronic annotation /// 0016021 // integral to membrane // inferred from electronic annotation
11729707_at	2.01032	2.01032	1.00742	up	FKBP1A	BC005147.2	0001933 // negative regulation of protein phosphorylation // inferred from electronic annotation /// 0003007 // heart morphogenesis // inferred from sequence or structural similarity /// 0006457 // protein folding // non-traceable author statement /// 0006457 // protein folding // inferred from electronic annotation /// 0006458 // 'de novo' protein folding // traceable author statement /// 000693…	0005624 // membrane fraction // inferred from electronic annotation /// 0005737 // cytoplasm // inferred from electronic annotation /// 0005829 // cytosol // inferred from direct assay /// 0014802 // terminal cisterna // inferred from sequence or structural similarity /// 0033017 // sarcoplasmic reticulum membrane // inferred from electronic annotation
11743691_a_at	2.00966	2.00966	1.00695	up	MRPL30	CA412042	0006412 // translation // inferred from electronic annotation	0005622 // intracellular // inferred from electronic annotation /// 0005739 // mitochondrion // inferred from electronic annotation /// 0005840 // ribosome // inferred from electronic annotation /// 0030529 // ribonucleoprotein complex // inferred from electronic annotation
11739339_s_at	2.00836	2.00836	1.00602	up	FAM46C	AK091327.1
11730888_a_at	2.00832	2.00832	1.00599	up	USF2	NM_207291.1	0000430 // regulation of transcription from RNA polymerase II promoter by glucose // inferred by curator /// 0000432 // positive regulation of transcription from RNA polymerase II promoter by glucose // inferred from mutant phenotype /// 0000432 // positive regulation of transcription from RNA polymerase II promoter by glucose // inferred from sequence or structural similarity /// 0000432 // posi…	0005634 // nucleus // inferred from direct assay /// 0005634 // nucleus // inferred from electronic annotation
11743472_a_at	2.00821	2.00821	1.00591	up	ZNF226	AI762464	0006350 // transcription // inferred from electronic annotation /// 0006355 // regulation of transcription, DNA-dependent // inferred from electronic annotation /// 0045449 // regulation of transcription // inferred from electronic annotation	0005622 // intracellular // inferred from electronic annotation /// 0005634 // nucleus // inferred from electronic annotation
11736038_x_at	2.00796	2.00796	1.00573	up	TADA3	NM_133480.1	0006350 // transcription // inferred from electronic annotation /// 0006357 // regulation of transcription from RNA polymerase II promoter // traceable author statement /// 0010628 // positive regulation of gene expression // inferred from mutant phenotype /// 0030520 // estrogen receptor signaling pathway // traceable author statement /// 0043966 // histone H3 acetylation // inferred from direct…	0005622 // intracellular // inferred from direct assay /// 0005634 // nucleus // inferred from electronic annotation /// 0005634 // nucleus // traceable author statement /// 0030914 // STAGA complex // inferred from direct assay /// 0030914 // STAGA complex // inferred from electronic annotation /// 0033276 // transcription factor TFTC complex // inferred from direct assay
11728456_s_at	2.00731	2.00731	1.00526	up	RAB33B	NM_031296.1	0006810 // transport // inferred from electronic annotation /// 0007264 // small GTPase mediated signal transduction // inferred from electronic annotation /// 0015031 // protein transport // inferred from electronic annotation	0000139 // Golgi membrane // inferred from electronic annotation /// 0005794 // Golgi apparatus // inferred from direct assay /// 0005794 // Golgi apparatus // inferred from electronic annotation /// 0016020 // membrane // inferred from electronic annotation
11733656_s_at	2.00258	2.00258	1.00186	up	RSRC2	NM_198261.2
11755006_x_at	2.00211	2.00211	1.00152	up	BCAR3	AL833121.1	0007165 // signal transduction // traceable author statement /// 0007264 // small GTPase mediated signal transduction // inferred from electronic annotation /// 0042493 // response to drug // traceable author statement	0005622 // intracellular // inferred from electronic annotation
11733145_at	2.00203	2.00203	1.00146	up	ZFP161	NM_001143823.1	0000122 // negative regulation of transcription from RNA polymerase II promoter // traceable author statement /// 0006350 // transcription // inferred from electronic annotation /// 0045449 // regulation of transcription // inferred from electronic annotation	0005622 // intracellular // inferred from electronic annotation /// 0005634 // nucleus // inferred from electronic annotation /// 0005634 // nucleus // traceable author statement
11734316_a_at	2.00115	2.00115	1.00083	up	WDR17	NM_181265.2
11747223_a_at	2.00007	2.00007	1.00005	up	EDNRB	AK290699.1	0001755 // neural crest cell migration // inferred from electronic annotation /// 0006885 // regulation of pH // inferred from electronic annotation /// 0007165 // signal transduction // inferred from electronic annotation /// 0007166 // cell surface receptor linked signaling pathway // traceable author statement /// 0007186 // G-protein coupled receptor protein signaling pathway // inferred from…	0005886 // plasma membrane // not recorded /// 0005886 // plasma membrane // inferred from electronic annotation /// 0005886 // plasma membrane // traceable author statement /// 0005887 // integral to plasma membrane // traceable author statement /// 0016020 // membrane // inferred from electronic annotation /// 0016021 // integral to membrane // inferred from electronic annotation
11746149_x_at	1.99836	1.99836	0.998818	up	BCHE	M16474.1	0007584 // response to nutrient // inferred from electronic annotation /// 0007612 // learning // inferred from electronic annotation /// 0019695 // choline metabolic process // inferred from electronic annotation /// 0042493 // response to drug // inferred from electronic annotation /// 0043279 // response to alkaloid // inferred from electronic annotation /// 0050783 // cocaine metabolic proces…	0005576 // extracellular region // non-traceable author statement /// 0005576 // extracellular region // inferred from electronic annotation /// 0005615 // extracellular space // inferred from electronic annotation /// 0005624 // membrane fraction // inferred from electronic annotation /// 0005641 // nuclear envelope lumen // inferred from electronic annotation /// 0005783 // endoplasmic reticulu…
11739758_a_at	1.99832	1.99832	0.998786	up	KBTBD3	BM683936
11721532_x_at	1.9974	1.9974	0.998122	up	EIF4G3	NM_003760.3	0006412 // translation // inferred from electronic annotation /// 0006417 // regulation of translation // inferred from electronic annotation /// 0006446 // regulation of translational initiation // traceable author statement /// 0016070 // RNA metabolic process // inferred from electronic annotation /// 0044419 // interspecies interaction between organisms // inferred from electronic annotation	0016281 // eukaryotic translation initiation factor 4F complex // traceable author statement
11716455_at	1.99346	1.99346	0.995276	up	RHOBTB3	NM_014899.3	0006810 // transport // inferred from electronic annotation /// 0042147 // retrograde transport, endosome to Golgi // inferred from mutant phenotype	0005794 // Golgi apparatus // inferred from electronic annotation
11731205_a_at	1.99274	1.99274	0.994752	up	C16orf55	BC148299.2
11747096_a_at	1.99204	1.99204	0.994243	up	KCNK1	U76996.1	0006810 // transport // inferred from electronic annotation /// 0006811 // ion transport // inferred from electronic annotation /// 0006813 // potassium ion transport // inferred from electronic annotation /// 0006813 // potassium ion transport // traceable author statement /// 0035094 // response to nicotine // inferred from electronic annotation	0005737 // cytoplasm // inferred from electronic annotation /// 0005768 // endosome // inferred from electronic annotation /// 0008076 // voltage-gated potassium channel complex // traceable author statement /// 0016020 // membrane // inferred from electronic annotation /// 0016021 // integral to membrane // inferred from electronic annotation /// 0016324 // apical plasma membrane // inferred fro…
11762571_a_at	1.99175	1.99175	0.994034	up	GNPDA2	AY173948.1	0005975 // carbohydrate metabolic process // inferred from electronic annotation /// 0006044 // N-acetylglucosamine metabolic process // inferred from electronic annotation	0005737 // cytoplasm // inferred from electronic annotation
11739600_s_at	1.99122	1.99122	0.99365	up	AASS	BQ774211	0006554 // lysine catabolic process // non-traceable author statement /// 0008152 // metabolic process // inferred from electronic annotation /// 0019477 // L-lysine catabolic process // inferred from electronic annotation /// 0051262 // protein tetramerization // traceable author statement /// 0055114 // oxidation reduction // inferred from electronic annotation	0005739 // mitochondrion // traceable author statement /// 0005739 // mitochondrion // inferred from electronic annotation
11736318_a_at	1.99011	1.99011	0.992849	up	SNRNP48	AK292409.1	0006397 // mRNA processing // inferred from electronic annotation /// 0008380 // RNA splicing // inferred by curator /// 0008380 // RNA splicing // inferred from electronic annotation	0005634 // nucleus // inferred from electronic annotation /// 0005681 // spliceosomal complex // inferred from electronic annotation /// 0005689 // U12-type spliceosomal complex // inferred from direct assay
11726891_a_at	1.99005	1.99005	0.992801	up	SFTA3	NM_001101341.1
11741815_a_at	1.9891	1.9891	0.992117	up	TAB3	NM_152787.3		0005622 // intracellular // inferred from electronic annotation /// 0005829 // cytosol // not recorded /// 0005886 // plasma membrane // not recorded /// 0010008 // endosome membrane // not recorded
11731195_at	1.98874	1.98874	0.991853	up	SEMA3D	NM_152754.2	0007275 // multicellular organismal development // inferred from electronic annotation /// 0007399 // nervous system development // inferred from electronic annotation /// 0030154 // cell differentiation // inferred from electronic annotation	0005576 // extracellular region // inferred from electronic annotation /// 0016020 // membrane // inferred from electronic annotation
11719355_s_at	1.9885	1.9885	0.991681	up	SH3BP5	NM_004844.3	0006469 // negative regulation of protein kinase activity // inferred from electronic annotation /// 0007165 // signal transduction // traceable author statement /// 0023034 // intracellular signaling pathway // inferred from direct assay	0005737 // cytoplasm // traceable author statement /// 0005739 // mitochondrion // inferred from electronic annotation
11739725_a_at	1.98693	1.98693	0.990543	up	TC2N	NM_001128595.1		0005634 // nucleus // inferred from electronic annotation
11724470_s_at	1.9855	1.9855	0.989505	up	MGST1	NM_145791.1	0006749 // glutathione metabolic process // inferred from electronic annotation /// 0010243 // response to organic nitrogen // inferred from electronic annotation /// 0032496 // response to lipopolysaccharide // inferred from electronic annotation /// 0033327 // Leydig cell differentiation // inferred from electronic annotation /// 0042493 // response to drug // inferred from electronic annotation	0005634 // nucleus // inferred from electronic annotation /// 0005739 // mitochondrion // inferred from electronic annotation /// 0005741 // mitochondrial outer membrane // inferred from electronic annotation /// 0005743 // mitochondrial inner membrane // inferred from electronic annotation /// 0005778 // peroxisomal membrane // inferred from electronic annotation /// 0005783 // endoplasmic retic…
11740047_s_at	1.98495	1.98495	0.989104	up	ANKRD17	NM_198889.1	0044419 // interspecies interaction between organisms // inferred from electronic annotation	0005634 // nucleus // inferred from electronic annotation /// 0005737 // cytoplasm // inferred from electronic annotation
11740066_a_at	1.98477	1.98477	0.988968	up	ERCC6 /// PGBD3	BC127104.1	0000303 // response to superoxide // inferred from electronic annotation /// 0006281 // DNA repair // inferred from electronic annotation /// 0006283 // transcription-coupled nucleotide-excision repair // inferred from mutant phenotype /// 0006283 // transcription-coupled nucleotide-excision repair // inferred from electronic annotation /// 0006284 // base-excision repair // inferred from mutant …	0005625 // soluble fraction // inferred from direct assay /// 0005634 // nucleus // inferred from direct assay /// 0005634 // nucleus // inferred from electronic annotation /// 0005654 // nucleoplasm // not recorded /// 0005654 // nucleoplasm // inferred from direct assay /// 0005730 // nucleolus // inferred from direct assay /// 0008023 // transcription elongation factor complex // inferred from…
11759675_at	1.98461	1.98461	0.988855	up	NDST1	BC012888.1	0000165 // MAPKKK cascade // inferred from electronic annotation /// 0000271 // polysaccharide biosynthetic process // inferred from electronic annotation /// 0006477 // protein sulfation // inferred from electronic annotation /// 0006954 // inflammatory response // inferred from electronic annotation /// 0007224 // smoothened signaling pathway // inferred from electronic annotation /// 0007585 /…	0000139 // Golgi membrane // inferred from electronic annotation /// 0005794 // Golgi apparatus // inferred from electronic annotation /// 0016020 // membrane // inferred from electronic annotation /// 0016021 // integral to membrane // inferred from electronic annotation
11743926_a_at	1.98398	1.98398	0.9884	up	SEC24A	BU627141	0006810 // transport // inferred from electronic annotation /// 0006886 // intracellular protein transport // inferred from electronic annotation /// 0006888 // ER to Golgi vesicle-mediated transport // not recorded /// 0006888 // ER to Golgi vesicle-mediated transport // non-traceable author statement /// 0006888 // ER to Golgi vesicle-mediated transport // inferred from electronic annotation //…	0000139 // Golgi membrane // inferred from electronic annotation /// 0005737 // cytoplasm // inferred from electronic annotation /// 0005783 // endoplasmic reticulum // inferred from electronic annotation /// 0005789 // endoplasmic reticulum membrane // inferred from electronic annotation /// 0005794 // Golgi apparatus // inferred from electronic annotation /// 0016020 // membrane // inferred fro…
11749980_x_at	1.9832	1.9832	0.987828	up	HOPX	AF492681.1	0001829 // trophectodermal cell differentiation // inferred from direct assay /// 0006350 // transcription // inferred from electronic annotation /// 0006355 // regulation of transcription, DNA-dependent // inferred from electronic annotation /// 0007275 // multicellular organismal development // inferred from electronic annotation /// 0045449 // regulation of transcription // inferred from elect…	0005634 // nucleus // inferred from direct assay /// 0005634 // nucleus // inferred from electronic annotation
11757513_at	1.98257	1.98257	0.987369	up	NFKBIZ	AV764112	0006350 // transcription // inferred from electronic annotation /// 0006954 // inflammatory response // inferred from electronic annotation /// 0045449 // regulation of transcription // inferred from electronic annotation	0005634 // nucleus // inferred from electronic annotation
11733238_a_at	1.97945	1.97945	0.985102	up	RPGRIP1L	CA443497	0001701 // in utero embryonic development // inferred from electronic annotation /// 0001822 // kidney development // inferred from electronic annotation /// 0001889 // liver development // inferred from electronic annotation /// 0007368 // determination of left/right symmetry // inferred from electronic annotation /// 0007382 // specification of segmental identity, maxillary segment // inferred …	0005737 // cytoplasm // inferred from direct assay /// 0005737 // cytoplasm // inferred from electronic annotation /// 0005813 // centrosome // inferred from direct assay /// 0005815 // microtubule organizing center // inferred from electronic annotation /// 0005856 // cytoskeleton // inferred from electronic annotation /// 0005929 // cilium // inferred from direct assay /// 0005929 // cilium // …
11725928_s_at	1.97755	1.97755	0.983713	up	NEFL	AY156690.1	0000226 // microtubule cytoskeleton organization // inferred from electronic annotation /// 0008089 // anterograde axon cargo transport // inferred from mutant phenotype /// 0008090 // retrograde axon cargo transport // inferred from mutant phenotype /// 0009636 // response to toxin // inferred from electronic annotation /// 0010033 // response to organic substance // inferred from electronic ann…	0005829 // cytosol // not recorded /// 0005882 // intermediate filament // inferred from electronic annotation /// 0005883 // neurofilament // inferred from direct assay /// 0005883 // neurofilament // inferred from electronic annotation /// 0030424 // axon // inferred from direct assay /// 0030424 // axon // inferred from electronic annotation /// 0033596 // TSC1-TSC2 complex // inferred from di…
11729387_x_at	1.97705	1.97705	0.983347	up	RPL31	NM_001099693.1	0006412 // translation // traceable author statement /// 0006412 // translation // inferred from electronic annotation /// 0006414 // translational elongation // not recorded	0005622 // intracellular // inferred from electronic annotation /// 0005829 // cytosol // not recorded /// 0005840 // ribosome // inferred from electronic annotation /// 0022625 // cytosolic large ribosomal subunit // traceable author statement /// 0030529 // ribonucleoprotein complex // inferred from electronic annotation
11754947_a_at	1.97467	1.97467	0.981613	up	NAV1	BX648460.1	0001578 // microtubule bundle formation // inferred from electronic annotation /// 0001764 // neuron migration // inferred from electronic annotation /// 0007275 // multicellular organismal development // inferred from electronic annotation /// 0007399 // nervous system development // inferred from electronic annotation /// 0030154 // cell differentiation // inferred from electronic annotation	0005737 // cytoplasm // inferred from direct assay /// 0005737 // cytoplasm // inferred from electronic annotation /// 0005813 // centrosome // inferred from direct assay /// 0005856 // cytoskeleton // inferred from electronic annotation /// 0005874 // microtubule // inferred from electronic annotation /// 0015630 // microtubule cytoskeleton // inferred from direct assay /// 0015630 // microtubul…
11732862_a_at	1.97265	1.97265	0.980132	up	C2orf74	NM_001143959.1		0016020 // membrane // inferred from electronic annotation /// 0016021 // integral to membrane // inferred from electronic annotation
11764055_at	1.97172	1.97172	0.979458	up		DB375068
11729840_s_at	1.97107	1.97107	0.978981	up	ZCCHC2	NM_017742.4	0007154 // cell communication // inferred from electronic annotation	0005737 // cytoplasm // inferred from direct assay
11720159_a_at	1.96986	1.96986	0.97809	up	DENND3	NM_014957.2
11731548_a_at	1.96936	1.96936	0.97773	up	TMEM67	BX648768.1	0010826 // negative regulation of centrosome duplication // inferred from mutant phenotype /// 0030433 // ER-associated protein catabolic process // inferred from mutant phenotype /// 0042384 // cilium assembly // inferred from mutant phenotype /// 0042384 // cilium assembly // inferred from electronic annotation /// 0048754 // branching morphogenesis of a tube // inferred from electronic annotat…	0005737 // cytoplasm // inferred from electronic annotation /// 0005783 // endoplasmic reticulum // inferred from electronic annotation /// 0005789 // endoplasmic reticulum membrane // inferred from direct assay /// 0005789 // endoplasmic reticulum membrane // inferred from electronic annotation /// 0005813 // centrosome // inferred from direct assay /// 0005856 // cytoskeleton // inferred from e…
11723893_s_at	1.9692	1.9692	0.977609	up	CREBBP	AI432324	0001666 // response to hypoxia // traceable author statement /// 0001666 // response to hypoxia // inferred from electronic annotation /// 0001756 // somitogenesis // inferred from electronic annotation /// 0001889 // liver development // inferred from electronic annotation /// 0001934 // positive regulation of protein phosphorylation // inferred from electronic annotation /// 0006350 // transcri…	0000123 // histone acetyltransferase complex // inferred from electronic annotation /// 0000940 // condensed chromosome outer kinetochore // inferred from electronic annotation /// 0005634 // nucleus // inferred by curator /// 0005634 // nucleus // inferred from direct assay /// 0005634 // nucleus // inferred from electronic annotation /// 0005634 // nucleus // traceable author statement /// 0005…
11728466_a_at	1.96847	1.96847	0.977071	up	GLDC	NM_000170.2	0006520 // cellular amino acid metabolic process // inferred from electronic annotation /// 0006544 // glycine metabolic process // inferred from electronic annotation /// 0006546 // glycine catabolic process // traceable author statement /// 0055114 // oxidation reduction // inferred from electronic annotation	0005739 // mitochondrion // inferred from electronic annotation
11758108_s_at	1.96818	1.96818	0.976865	up	EFEMP1	N52335	0007173 // epidermal growth factor receptor signaling pathway // inferred from direct assay /// 0007601 // visual perception // traceable author statement /// 0018108 // peptidyl-tyrosine phosphorylation // inferred from direct assay /// 0032331 // negative regulation of chondrocyte differentiation // inferred from direct assay /// 0045449 // regulation of transcription // inferred from direct as…	0005576 // extracellular region // inferred from electronic annotation /// 0005578 // proteinaceous extracellular matrix // traceable author statement /// 0005615 // extracellular space // inferred from direct assay /// 0031012 // extracellular matrix // inferred from direct assay
11754365_s_at	1.96805	1.96805	0.976765	up	ROR2	AB209154.1	0001501 // skeletal system development // inferred from electronic annotation /// 0001502 // cartilage condensation // inferred from electronic annotation /// 0001756 // somitogenesis // inferred from electronic annotation /// 0006468 // protein phosphorylation // inferred from electronic annotation /// 0007165 // signal transduction // traceable author statement /// 0007169 // transmembrane rece…	0005887 // integral to plasma membrane // inferred from electronic annotation /// 0005887 // integral to plasma membrane // traceable author statement /// 0016020 // membrane // inferred from electronic annotation /// 0016021 // integral to membrane // inferred from electronic annotation
11729215_x_at	1.96753	1.96753	0.976388	up	PIGX	BC022542.1	0006506 // GPI anchor biosynthetic process // inferred from electronic annotation /// 0016254 // preassembly of GPI anchor in ER membrane // not recorded	0005783 // endoplasmic reticulum // inferred from electronic annotation /// 0005789 // endoplasmic reticulum membrane // inferred from electronic annotation /// 0016020 // membrane // inferred from electronic annotation /// 0016021 // integral to membrane // inferred from electronic annotation
11727575_a_at	1.96673	1.96673	0.975795	up	ALS2CR4	AB053301.1		0016020 // membrane // inferred from electronic annotation /// 0016021 // integral to membrane // inferred from electronic annotation
11748910_a_at	1.96539	1.96539	0.974818	up	SOD2	AK304766.1	0000302 // response to reactive oxygen species // inferred from electronic annotation /// 0000303 // response to superoxide // inferred from mutant phenotype /// 0000303 // response to superoxide // inferred from electronic annotation /// 0001306 // age-dependent response to oxidative stress // inferred from electronic annotation /// 0001315 // age-dependent response to reactive oxygen species //…	0005625 // soluble fraction // inferred from electronic annotation /// 0005737 // cytoplasm // inferred from electronic annotation /// 0005739 // mitochondrion // inferred from direct assay /// 0005739 // mitochondrion // inferred from electronic annotation /// 0005743 // mitochondrial inner membrane // inferred from electronic annotation /// 0005759 // mitochondrial matrix // traceable author st…
11721441_x_at	1.96412	1.96412	0.973886	up	C1orf63	NM_020317.3
11730853_s_at	1.96331	1.96331	0.973285	up	P4HA1	NM_001017962.2	0018401 // peptidyl-proline hydroxylation to 4-hydroxy-L-proline // inferred from electronic annotation /// 0030199 // collagen fibril organization // inferred from electronic annotation /// 0055114 // oxidation reduction // inferred from electronic annotation	0005739 // mitochondrion // inferred from direct assay /// 0005783 // endoplasmic reticulum // inferred from direct assay /// 0005783 // endoplasmic reticulum // inferred from electronic annotation /// 0005783 // endoplasmic reticulum // traceable author statement /// 0005788 // endoplasmic reticulum lumen // inferred from electronic annotation
11734057_a_at	1.96161	1.96161	0.972036	up	PTGR2	CB853126	0008152 // metabolic process // inferred from electronic annotation /// 0055114 // oxidation reduction // inferred from electronic annotation	0005737 // cytoplasm // non-traceable author statement /// 0005737 // cytoplasm // inferred from electronic annotation /// 0005739 // mitochondrion // inferred from electronic annotation
11723169_s_at	1.96023	1.96023	0.971023	up	FOXN2	NM_002158.3	0006350 // transcription // inferred from electronic annotation /// 0006355 // regulation of transcription, DNA-dependent // inferred from electronic annotation /// 0007389 // pattern specification process // inferred from sequence or structural similarity /// 0009790 // embryo development // inferred from sequence or structural similarity /// 0009888 // tissue development // inferred from sequen…	0005634 // nucleus // inferred from electronic annotation /// 0005667 // transcription factor complex // inferred from sequence or structural similarity
11740401_s_at	1.95732	1.95732	0.96888	up	THAP5	NM_001130475.1	0007049 // cell cycle // inferred from electronic annotation /// 0045786 // negative regulation of cell cycle // inferred from mutant phenotype	0005634 // nucleus // inferred from direct assay /// 0005634 // nucleus // inferred from electronic annotation
11751186_a_at	1.95722	1.95722	0.968805	up	UBE2K	AB022436.1	0006511 // ubiquitin-dependent protein catabolic process // traceable author statement /// 0043687 // post-translational protein modification // inferred from electronic annotation /// 0051246 // regulation of protein metabolic process // inferred from electronic annotation /// 0070936 // protein K48-linked ubiquitination // inferred from direct assay	0005737 // cytoplasm // inferred from electronic annotation
11729280_a_at	1.95651	1.95651	0.968281	up	FAM175A	NM_139076.2	0006281 // DNA repair // inferred from electronic annotation /// 0006302 // double-strand break repair // inferred from mutant phenotype /// 0006412 // translation // inferred from electronic annotation /// 0006412 // translation // non-traceable author statement /// 0006974 // response to DNA damage stimulus // inferred from electronic annotation /// 0010212 // response to ionizing radiation // …	0005622 // intracellular // inferred from electronic annotation /// 0005634 // nucleus // inferred from direct assay /// 0005634 // nucleus // inferred from electronic annotation /// 0005739 // mitochondrion // inferred from electronic annotation /// 0005763 // mitochondrial small ribosomal subunit // inferred from direct assay /// 0005840 // ribosome // inferred from electronic annotation /// 00…
11720223_at	1.95641	1.95641	0.968205	up	GFPT1	NM_002056.2	0002063 // chondrocyte development // inferred from electronic annotation /// 0005975 // carbohydrate metabolic process // inferred from electronic annotation /// 0006002 // fructose 6-phosphate metabolic process // traceable author statement /// 0006112 // energy reserve metabolic process // traceable author statement /// 0006488 // dolichol-linked oligosaccharide biosynthetic process // not rec…	0005737 // cytoplasm // inferred from electronic annotation
11757631_s_at	1.9544	1.9544	0.966726	up	VGLL3	AI635277	0006350 // transcription // inferred from electronic annotation /// 0045449 // regulation of transcription // inferred from electronic annotation	0005634 // nucleus // inferred from electronic annotation
11720134_s_at	1.95378	1.95378	0.96627	up	PROS1	M15036.1	0007596 // blood coagulation // inferred from electronic annotation /// 0007596 // blood coagulation // traceable author statement	0005576 // extracellular region // non-traceable author statement /// 0005576 // extracellular region // inferred from electronic annotation
11731574_at	1.95305	1.95305	0.965732	up	FRMD4B	NM_015123.1		0005737 // cytoplasm // inferred from electronic annotation /// 0005856 // cytoskeleton // inferred from electronic annotation
11725386_a_at	1.95294	1.95294	0.96565	up	HOMER1	BC015502.1	0003009 // skeletal muscle contraction // inferred from electronic annotation /// 0007206 // activation of phospholipase C activity by metabotropic glutamate receptor signaling pathway // traceable author statement /// 0007268 // synaptic transmission // traceable author statement /// 0032236 // positive regulation of calcium ion transport via store-operated calcium channel activity // inferred f…	0005624 // membrane fraction // inferred from electronic annotation /// 0005737 // cytoplasm // inferred from electronic annotation /// 0005886 // plasma membrane // inferred from electronic annotation /// 0005887 // integral to plasma membrane // traceable author statement /// 0014069 // postsynaptic density // inferred from electronic annotation /// 0016020 // membrane // inferred from electron…
11762275_x_at	1.95252	1.95252	0.965336	up	UQCRB	AK295007.1	0006119 // oxidative phosphorylation // traceable author statement /// 0006122 // mitochondrial electron transport, ubiquinol to cytochrome c // inferred from electronic annotation /// 0006810 // transport // inferred from electronic annotation /// 0009060 // aerobic respiration // traceable author statement /// 0022900 // electron transport chain // inferred from electronic annotation /// 005511…	0005739 // mitochondrion // inferred from electronic annotation /// 0005743 // mitochondrial inner membrane // inferred from electronic annotation /// 0005746 // mitochondrial respiratory chain // traceable author statement /// 0016020 // membrane // inferred from electronic annotation /// 0070469 // respiratory chain // inferred from electronic annotation
11724102_s_at	1.95141	1.95141	0.964514	up	PDZRN3	NM_015009.1	0016567 // protein ubiquitination // inferred from sequence or structural similarity /// 0016567 // protein ubiquitination // inferred from electronic annotation
11756402_a_at	1.95028	1.95028	0.963678	up	MAGOHB	CR604359.1	0006397 // mRNA processing // inferred from electronic annotation /// 0006810 // transport // inferred from electronic annotation /// 0008380 // RNA splicing // inferred from electronic annotation /// 0051028 // mRNA transport // inferred from electronic annotation	0005634 // nucleus // inferred from electronic annotation
11744464_a_at	1.94987	1.94987	0.963377	up	SNX25	AY601647.1	0006810 // transport // inferred from electronic annotation /// 0007154 // cell communication // inferred from electronic annotation /// 0015031 // protein transport // inferred from electronic annotation
11724061_s_at	1.94892	1.94892	0.962678	up	OSBPL1A	NM_018030.3	0006810 // transport // inferred from electronic annotation /// 0006869 // lipid transport // inferred from electronic annotation /// 0008202 // steroid metabolic process // inferred from electronic annotation /// 0008203 // cholesterol metabolic process // non-traceable author statement /// 0016192 // vesicle-mediated transport // non-traceable author statement	0005622 // intracellular // inferred by curator
11724626_a_at	1.94782	1.94782	0.961864	up	IFT74	NM_001099222.1		0016023 // cytoplasmic membrane-bounded vesicle // inferred from electronic annotation /// 0031410 // cytoplasmic vesicle // inferred from electronic annotation
11733474_at	1.94777	1.94777	0.961826	up	SOX21	NM_007084.2	0006325 // chromatin organization // non-traceable author statement /// 0006350 // transcription // inferred from electronic annotation /// 0006355 // regulation of transcription, DNA-dependent // non-traceable author statement /// 0006355 // regulation of transcription, DNA-dependent // inferred from electronic annotation /// 0006357 // regulation of transcription from RNA polymerase II promoter…	0005634 // nucleus // non-traceable author statement /// 0005634 // nucleus // inferred from electronic annotation
11723312_a_at	1.94683	1.94683	0.961123	up	PXMP2	NM_018663.1		0005777 // peroxisome // inferred from electronic annotation /// 0005778 // peroxisomal membrane // inferred from electronic annotation /// 0016020 // membrane // inferred from electronic annotation /// 0016021 // integral to membrane // inferred from electronic annotation
11760209_a_at	1.94546	1.94546	0.960114	up	RPL37A	AK289472.1	0006412 // translation // inferred from electronic annotation /// 0006414 // translational elongation // not recorded	0005622 // intracellular // inferred from electronic annotation /// 0005829 // cytosol // not recorded /// 0005840 // ribosome // inferred from electronic annotation /// 0030529 // ribonucleoprotein complex // inferred from electronic annotation
11740257_a_at	1.94498	1.94498	0.959758	up	CXorf23	NM_198279.2		0005739 // mitochondrion // inferred from electronic annotation
11723669_s_at	1.94189	1.94189	0.957464	up	SEMA3C	NM_006379.2	0001755 // neural crest cell migration // inferred from electronic annotation /// 0001756 // somitogenesis // inferred from electronic annotation /// 0001974 // blood vessel remodeling // inferred from electronic annotation /// 0003151 // outflow tract morphogenesis // inferred from electronic annotation /// 0003215 // cardiac right ventricle morphogenesis // inferred from electronic annotation /…	0005576 // extracellular region // inferred from electronic annotation /// 0005615 // extracellular space // inferred from electronic annotation /// 0016020 // membrane // inferred from electronic annotation
11724388_at	1.94177	1.94177	0.957374	up	ZNF721	NM_133474.2	0006350 // transcription // inferred from electronic annotation /// 0045449 // regulation of transcription // inferred from electronic annotation	0005622 // intracellular // inferred from electronic annotation /// 0005634 // nucleus // inferred from electronic annotation
11741185_x_at	1.94097	1.94097	0.956774	up	TBCCD1	NM_001134415.1	0000902 // cell morphogenesis // inferred from electronic annotation
11718157_s_at	1.94006	1.94006	0.9561	up	PTX3	BC039733.1	0001878 // response to yeast // inferred from electronic annotation /// 0006954 // inflammatory response // traceable author statement /// 0008228 // opsonization // inferred from electronic annotation /// 0045429 // positive regulation of nitric oxide biosynthetic process // inferred from electronic annotation /// 0050766 // positive regulation of phagocytosis // inferred from electronic annotat…	0005576 // extracellular region // inferred from electronic annotation /// 0005576 // extracellular region // traceable author statement
11739324_a_at	1.93986	1.93986	0.955956	up	WDR4	BI116296	0006400 // tRNA modification // inferred from direct assay /// 0008033 // tRNA processing // inferred from electronic annotation	0005634 // nucleus // inferred from direct assay /// 0005634 // nucleus // inferred from electronic annotation /// 0005654 // nucleoplasm // inferred from direct assay /// 0005737 // cytoplasm // inferred from direct assay
11736528_a_at	1.93817	1.93817	0.954697	up	SMC2	NM_001042550.1	0007049 // cell cycle // inferred from electronic annotation /// 0007067 // mitosis // inferred from electronic annotation /// 0007076 // mitotic chromosome condensation // inferred from direct assay /// 0007076 // mitotic chromosome condensation // traceable author statement /// 0030261 // chromosome condensation // inferred from electronic annotation /// 0044403 // symbiosis, encompassing mutua…	0000228 // nuclear chromosome // inferred from direct assay /// 0000793 // condensed chromosome // inferred from direct assay /// 0000796 // condensin complex // inferred from direct assay /// 0005634 // nucleus // inferred from direct assay /// 0005634 // nucleus // inferred from electronic annotation /// 0005694 // chromosome // inferred from electronic annotation /// 0005737 // cytoplasm // in…
11730323_at	1.93779	1.93779	0.954409	up	RPS29	NM_001030001.1	0006412 // translation // inferred by curator /// 0006412 // translation // inferred from electronic annotation /// 0006414 // translational elongation // not recorded	0005622 // intracellular // inferred from electronic annotation /// 0005737 // cytoplasm // inferred from direct assay /// 0005829 // cytosol // not recorded /// 0005840 // ribosome // inferred from electronic annotation /// 0015935 // small ribosomal subunit // inferred from direct assay /// 0022627 // cytosolic small ribosomal subunit // inferred from direct assay /// 0030529 // ribonucleoprote…
11727591_s_at	1.93708	1.93708	0.95388	up	OSGEPL1	NM_022353.2	0006508 // proteolysis // inferred from electronic annotation	0005739 // mitochondrion // inferred from electronic annotation
11754459_a_at	1.93668	1.93668	0.953585	up	FAM184A	BM666422
11728464_s_at	1.93652	1.93652	0.953469	up	ZNF562	AK297446.1	0006350 // transcription // inferred from electronic annotation /// 0006355 // regulation of transcription, DNA-dependent // inferred from electronic annotation /// 0045449 // regulation of transcription // inferred from electronic annotation	0005622 // intracellular // inferred from electronic annotation /// 0005634 // nucleus // inferred from electronic annotation
11743679_a_at	1.93652	1.93652	0.953467	up	PTCH1	DB299015	0001841 // neural tube formation // inferred from electronic annotation /// 0001843 // neural tube closure // inferred from electronic annotation /// 0003007 // heart morphogenesis // inferred from electronic annotation /// 0007165 // signal transduction // inferred from electronic annotation /// 0007165 // signal transduction // traceable author statement /// 0007224 // smoothened signaling path…	0005887 // integral to plasma membrane // traceable author statement /// 0016020 // membrane // inferred from electronic annotation /// 0016021 // integral to membrane // inferred from electronic annotation
11741951_a_at	1.93094	1.93094	0.949301	up	PCDH9	BX537422.1	0007155 // cell adhesion // inferred from electronic annotation /// 0007156 // homophilic cell adhesion // inferred from electronic annotation /// 0030900 // forebrain development // inferred from electronic annotation	0005886 // plasma membrane // inferred from electronic annotation /// 0016020 // membrane // inferred from electronic annotation /// 0016021 // integral to membrane // inferred from electronic annotation
11734215_x_at	1.93074	1.93074	0.949156	up	MPP7	NM_173496.3		0005912 // adherens junction // inferred from electronic annotation /// 0005923 // tight junction // inferred from electronic annotation /// 0016020 // membrane // inferred from electronic annotation /// 0030054 // cell junction // inferred from electronic annotation
11744150_s_at	1.92799	1.92799	0.947098	up	LPIN2	BC152448.1	0006350 // transcription // inferred from electronic annotation /// 0006629 // lipid metabolic process // inferred from sequence or structural similarity /// 0006629 // lipid metabolic process // inferred from electronic annotation /// 0006631 // fatty acid metabolic process // inferred from electronic annotation /// 0019432 // triglyceride biosynthetic process // not recorded /// 0045449 // regu…	0005634 // nucleus // inferred from electronic annotation /// 0005737 // cytoplasm // inferred from electronic annotation /// 0005783 // endoplasmic reticulum // inferred from electronic annotation /// 0005789 // endoplasmic reticulum membrane // inferred from electronic annotation /// 0005829 // cytosol // inferred from electronic annotation /// 0016020 // membrane // inferred from electronic an…
11758251_s_at	1.92798	1.92798	0.947088	up	HOXB3	L44538	0001525 // angiogenesis // inferred from expression pattern /// 0006350 // transcription // inferred from electronic annotation /// 0006355 // regulation of transcription, DNA-dependent // inferred from electronic annotation /// 0007275 // multicellular organismal development // inferred from electronic annotation /// 0009952 // anterior/posterior pattern formation // inferred from electronic ann…	0005634 // nucleus // inferred from electronic annotation
11721334_a_at	1.92752	1.92752	0.946745	up	PLOD2	NM_182943.2	0001666 // response to hypoxia // inferred from expression pattern /// 0006464 // protein modification process // traceable author statement /// 0055114 // oxidation reduction // inferred from electronic annotation	0005783 // endoplasmic reticulum // inferred from electronic annotation /// 0005783 // endoplasmic reticulum // traceable author statement /// 0016020 // membrane // inferred from electronic annotation /// 0030867 // rough endoplasmic reticulum membrane // inferred from electronic annotation
11735152_a_at	1.92642	1.92642	0.945923	up	SLC8A1	NM_021097.2	0001666 // response to hypoxia // inferred from electronic annotation /// 0002026 // regulation of the force of heart contraction // inferred from electronic annotation /// 0002028 // regulation of sodium ion transport // inferred from electronic annotation /// 0006810 // transport // inferred from electronic annotation /// 0006811 // ion transport // inferred from electronic annotation /// 00068…	0005624 // membrane fraction // inferred from electronic annotation /// 0005886 // plasma membrane // traceable author statement /// 0005886 // plasma membrane // inferred from electronic annotation /// 0005887 // integral to plasma membrane // traceable author statement /// 0005901 // caveola // inferred from electronic annotation /// 0016020 // membrane // inferred from electronic annotation //…
11720014_a_at	1.92594	1.92594	0.945566	up	ATM	NM_000051.3	0000077 // DNA damage checkpoint // inferred from electronic annotation /// 0001756 // somitogenesis // inferred from electronic annotation /// 0002331 // pre-B cell allelic exclusion // inferred from sequence or structural similarity /// 0002331 // pre-B cell allelic exclusion // inferred from electronic annotation /// 0006281 // DNA repair // inferred from electronic annotation /// 0006468 // p…	0000781 // chromosome, telomeric region // inferred from direct assay /// 0005634 // nucleus // inferred from electronic annotation /// 0005654 // nucleoplasm // not recorded /// 0005819 // spindle // inferred from electronic annotation /// 0016023 // cytoplasmic membrane-bounded vesicle // inferred from electronic annotation /// 0031410 // cytoplasmic vesicle // inferred from electronic annotati…
11719742_s_at	1.92448	1.92448	0.944466	up	C8orf76	NM_032847.1
11752426_a_at	1.9235	1.9235	0.943731	up	CAMTA1	AF111804.1	0006350 // transcription // inferred from electronic annotation /// 0045449 // regulation of transcription // inferred from electronic annotation	0005634 // nucleus // inferred from electronic annotation /// 0005737 // cytoplasm // inferred from electronic annotation
11734845_at	1.91982	1.91982	0.940971	up	TAF1B	NM_005680.2	0006350 // transcription // inferred from electronic annotation /// 0006351 // transcription, DNA-dependent // non-traceable author statement /// 0045449 // regulation of transcription // inferred from electronic annotation	0005634 // nucleus // non-traceable author statement /// 0005634 // nucleus // inferred from electronic annotation /// 0005654 // nucleoplasm // not recorded
11757574_s_at	1.91937	1.91937	0.940633	up	TMEM123	N67265	0070267 // oncosis // inferred from direct assay	0009897 // external side of plasma membrane // inferred from direct assay /// 0016020 // membrane // inferred from electronic annotation /// 0016021 // integral to membrane // non-traceable author statement /// 0016021 // integral to membrane // inferred from electronic annotation
11752627_a_at	1.91646	1.91646	0.938444	up	CLGN	AK302149.1	0006457 // protein folding // inferred from electronic annotation /// 0007338 // single fertilization // traceable author statement	0005783 // endoplasmic reticulum // inferred from electronic annotation /// 0005783 // endoplasmic reticulum // traceable author statement /// 0005789 // endoplasmic reticulum membrane // inferred from electronic annotation /// 0016020 // membrane // inferred from electronic annotation /// 0016021 // integral to membrane // inferred from electronic annotation
11733056_s_at	1.9153	1.9153	0.937574	up	ROD1	BM978304	0006397 // mRNA processing // inferred from electronic annotation /// 0009653 // anatomical structure morphogenesis // traceable author statement /// 0045595 // regulation of cell differentiation // inferred from electronic annotation	0005634 // nucleus // inferred from electronic annotation
11724917_at	1.91516	1.91516	0.937465	up	TMTC3	AK023165.1		0016020 // membrane // inferred from electronic annotation /// 0016021 // integral to membrane // inferred from electronic annotation
11749157_s_at	1.91414	1.91414	0.936699	up	CFHR3 /// CFHR4	AK292752.1		0005576 // extracellular region // inferred from electronic annotation /// 0005615 // extracellular space // traceable author statement
11725100_s_at	1.9139	1.9139	0.936515	up	ESF1	NM_016649.3	0006350 // transcription // inferred from electronic annotation /// 0045449 // regulation of transcription // inferred from electronic annotation	0005634 // nucleus // inferred from electronic annotation /// 0005654 // nucleoplasm // inferred from electronic annotation /// 0005730 // nucleolus // inferred from electronic annotation
11726516_s_at	1.91227	1.91227	0.935288	up	CLK4	AF294429.1	0006468 // protein phosphorylation // inferred from electronic annotation /// 0018108 // peptidyl-tyrosine phosphorylation // inferred from electronic annotation /// 0046777 // protein autophosphorylation // inferred from electronic annotation	0005634 // nucleus // inferred from electronic annotation
11743484_at	1.91092	1.91092	0.934266	up	NAA25	AA280024		0005737 // cytoplasm // inferred from electronic annotation
11734025_at	1.90955	1.90955	0.933236	up	ZNF440	BC016371.1	0006350 // transcription // inferred from electronic annotation /// 0006355 // regulation of transcription, DNA-dependent // inferred from electronic annotation /// 0045449 // regulation of transcription // inferred from electronic annotation	0005622 // intracellular // inferred from electronic annotation /// 0005634 // nucleus // inferred from electronic annotation
11725801_s_at	1.90913	1.90913	0.932916	up	USP46	AK021861.1	0006511 // ubiquitin-dependent protein catabolic process // inferred from electronic annotation /// 0007610 // behavior // inferred from sequence or structural similarity /// 0007610 // behavior // inferred from electronic annotation /// 0016579 // protein deubiquitination // inferred from direct assay /// 0032228 // regulation of synaptic transmission, GABAergic // inferred from sequence or stru…
11738056_a_at	1.90909	1.90909	0.932884	up	TMEM136	NM_174926.1		0016020 // membrane // inferred from electronic annotation /// 0016021 // integral to membrane // inferred from electronic annotation
11725568_a_at	1.90852	1.90852	0.932453	up	ATP8A1	NM_001105529.1	0006754 // ATP biosynthetic process // inferred from electronic annotation /// 0008152 // metabolic process // inferred from electronic annotation /// 0015914 // phospholipid transport // inferred from electronic annotation /// 0015917 // aminophospholipid transport // non-traceable author statement	0016020 // membrane // inferred from electronic annotation /// 0016021 // integral to membrane // non-traceable author statement /// 0016021 // integral to membrane // inferred from electronic annotation /// 0031410 // cytoplasmic vesicle // inferred from electronic annotation /// 0042584 // chromaffin granule membrane // inferred from electronic annotation
11733536_at	1.90848	1.90848	0.932428	up	KCNG3	NM_133329.4	0006810 // transport // inferred from electronic annotation /// 0006811 // ion transport // inferred from electronic annotation /// 0006813 // potassium ion transport // inferred from electronic annotation /// 0055085 // transmembrane transport // inferred from electronic annotation	0005783 // endoplasmic reticulum // inferred from direct assay /// 0005886 // plasma membrane // inferred from direct assay /// 0005886 // plasma membrane // inferred from electronic annotation /// 0008076 // voltage-gated potassium channel complex // inferred from electronic annotation /// 0016020 // membrane // inferred from electronic annotation /// 0016021 // integral to membrane // inferred …
11734294_at	1.9082	1.9082	0.932212	up	KCNJ11	NM_000525.3	0006006 // glucose metabolic process // inferred from mutant phenotype /// 0006810 // transport // inferred from electronic annotation /// 0006811 // ion transport // inferred from electronic annotation /// 0006813 // potassium ion transport // inferred from electronic annotation /// 0010107 // potassium ion import // inferred from sequence or structural similarity /// 0010107 // potassium ion im…	0005739 // mitochondrion // inferred from electronic annotation /// 0005783 // endoplasmic reticulum // inferred from electronic annotation /// 0005792 // microsome // inferred from electronic annotation /// 0005886 // plasma membrane // inferred from electronic annotation /// 0005887 // integral to plasma membrane // traceable author statement /// 0008282 // ATP-sensitive potassium channel compl…
11727824_at	1.90795	1.90795	0.932027	up	TPMT	BC009596.1	0006139 // nucleobase, nucleoside, nucleotide and nucleic acid metabolic process // traceable author statement /// 0008152 // metabolic process // inferred from electronic annotation /// 0014070 // response to organic cyclic substance // inferred from electronic annotation /// 0033574 // response to testosterone stimulus // inferred from electronic annotation /// 0046498 // S-adenosylhomocysteine…	0005625 // soluble fraction // inferred from electronic annotation /// 0005737 // cytoplasm // inferred from electronic annotation /// 0005829 // cytosol // inferred from electronic annotation
11718234_a_at	1.90561	1.90561	0.930249	up	PRPF4B	NM_003913.4	0006397 // mRNA processing // inferred from electronic annotation /// 0006468 // protein phosphorylation // inferred from electronic annotation /// 0006468 // protein phosphorylation // traceable author statement /// 0008380 // RNA splicing // inferred from electronic annotation /// 0008380 // RNA splicing // traceable author statement	0005634 // nucleus // inferred from electronic annotation /// 0005681 // spliceosomal complex // inferred from electronic annotation /// 0005694 // chromosome // inferred from electronic annotation
11757994_s_at	1.9036	1.9036	0.928727	up	ZNF674	BU608176	0006350 // transcription // inferred from electronic annotation /// 0006355 // regulation of transcription, DNA-dependent // inferred from electronic annotation /// 0045449 // regulation of transcription // inferred from electronic annotation	0005622 // intracellular // inferred from electronic annotation /// 0005634 // nucleus // inferred from electronic annotation
11720908_a_at	1.90345	1.90345	0.928614	up	LRRC16A	NM_017640.4	0046415 // urate metabolic process // inferred from mutant phenotype	0005737 // cytoplasm // inferred from electronic annotation
11741123_x_at	1.90321	1.90321	0.928432	up	ADK	NM_006721.2	0006166 // purine ribonucleoside salvage // inferred from electronic annotation /// 0006175 // dATP biosynthetic process // inferred from electronic annotation /// 0009156 // ribonucleoside monophosphate biosynthetic process // traceable author statement /// 0042102 // positive regulation of T cell proliferation // inferred from electronic annotation /// 0046085 // adenosine metabolic process // …	0005634 // nucleus // inferred from electronic annotation /// 0005829 // cytosol // inferred from electronic annotation
11758506_s_at	1.90248	1.90248	0.927882	up	RNF13	AA772702	0051865 // protein autoubiquitination // inferred from sequence or structural similarity	0000139 // Golgi membrane // inferred from electronic annotation /// 0005634 // nucleus // inferred from direct assay /// 0005634 // nucleus // inferred from electronic annotation /// 0005637 // nuclear inner membrane // inferred from electronic annotation /// 0005737 // cytoplasm // inferred from direct assay /// 0005764 // lysosome // inferred from electronic annotation /// 0005765 // lysosomal…
11726065_a_at	1.90245	1.90245	0.927857	up	RPE	NM_199229.1	0005975 // carbohydrate metabolic process // inferred from electronic annotation /// 0008152 // metabolic process // inferred from electronic annotation
11722861_s_at	1.90179	1.90179	0.927361	up	TRIM2	NM_015271.3		0005622 // intracellular // inferred from electronic annotation /// 0005737 // cytoplasm // inferred from direct assay /// 0005737 // cytoplasm // inferred from electronic annotation
11721380_x_at	1.90109	1.90109	0.926825	up	GNPTAB	NM_024312.3	0009306 // protein secretion // inferred from electronic annotation /// 0030154 // cell differentiation // inferred from electronic annotation /// 0046835 // carbohydrate phosphorylation // inferred from electronic annotation	0000139 // Golgi membrane // inferred from electronic annotation /// 0005634 // nucleus // inferred from electronic annotation /// 0005794 // Golgi apparatus // inferred from electronic annotation /// 0016020 // membrane // inferred from electronic annotation /// 0016021 // integral to membrane // inferred from electronic annotation
11748773_a_at	1.90077	1.90077	0.926584	up	CTSL2	BC023504.2	0006508 // proteolysis // inferred from electronic annotation	0005764 // lysosome // inferred from electronic annotation
11732563_a_at	1.90067	1.90067	0.92651	up	ADAT2	CR616838.1	0008033 // tRNA processing // inferred from electronic annotation
11764160_at	1.89883	1.89883	0.925113	up		AA904887
11741000_x_at	1.89736	1.89736	0.923997	up	GAP43	M25667.1	0007205 // activation of protein kinase C activity by G-protein coupled receptor protein signaling pathway // traceable author statement /// 0007275 // multicellular organismal development // inferred from electronic annotation /// 0007399 // nervous system development // inferred from electronic annotation /// 0007411 // axon guidance // inferred from electronic annotation /// 0009611 // respons…	0005886 // plasma membrane // inferred from direct assay /// 0005886 // plasma membrane // inferred from electronic annotation /// 0016020 // membrane // inferred from electronic annotation /// 0030054 // cell junction // inferred from electronic annotation /// 0030424 // axon // inferred from electronic annotation /// 0032584 // growth cone membrane // inferred from electronic annotation /// 004…
11727147_at	1.89621	1.89621	0.923117	up	ZNF564	BC065023.1	0006350 // transcription // inferred from electronic annotation /// 0006355 // regulation of transcription, DNA-dependent // inferred from electronic annotation /// 0045449 // regulation of transcription // inferred from electronic annotation	0005622 // intracellular // inferred from electronic annotation /// 0005634 // nucleus // inferred from electronic annotation
11755906_a_at	1.89599	1.89599	0.922951	up	FAM135A	AJ420590.1
11728494_at	1.89319	1.89319	0.920817	up	ZNF197	NM_001024855.1	0006350 // transcription // inferred from electronic annotation /// 0006355 // regulation of transcription, DNA-dependent // inferred from electronic annotation /// 0016032 // viral reproduction // inferred from electronic annotation /// 0045449 // regulation of transcription // inferred from electronic annotation	0005622 // intracellular // inferred from electronic annotation /// 0005634 // nucleus // inferred from electronic annotation
11718735_at	1.89278	1.89278	0.920506	up	PCMTD1	NM_052937.2	0006464 // protein modification process // inferred from electronic annotation	0005737 // cytoplasm // inferred from electronic annotation
11721915_a_at	1.89158	1.89158	0.919594	up	MDM4	BU609147	0000122 // negative regulation of transcription from RNA polymerase II promoter // inferred from direct assay /// 0006461 // protein complex assembly // inferred from direct assay /// 0006915 // apoptosis // inferred from expression pattern /// 0008283 // cell proliferation // inferred from expression pattern /// 0008284 // positive regulation of cell proliferation // inferred from electronic ann…	0005622 // intracellular // inferred from electronic annotation /// 0005634 // nucleus // non-traceable author statement /// 0005634 // nucleus // inferred from electronic annotation
11718435_a_at	1.89152	1.89152	0.919547	up	NPNT	NM_001033047.1	0007155 // cell adhesion // inferred from electronic annotation /// 0007275 // multicellular organismal development // inferred from electronic annotation /// 0030154 // cell differentiation // inferred from electronic annotation	0005576 // extracellular region // inferred from electronic annotation /// 0005578 // proteinaceous extracellular matrix // inferred from electronic annotation /// 0016020 // membrane // inferred from electronic annotation
11724516_s_at	1.89019	1.89019	0.918534	up	GPD1L	NM_015141.2	0005975 // carbohydrate metabolic process // inferred from electronic annotation /// 0006072 // glycerol-3-phosphate metabolic process // inferred from electronic annotation /// 0008152 // metabolic process // inferred from electronic annotation /// 0046168 // glycerol-3-phosphate catabolic process // inferred from electronic annotation /// 0055114 // oxidation reduction // inferred from electron…	0005737 // cytoplasm // inferred from electronic annotation /// 0009331 // glycerol-3-phosphate dehydrogenase complex // inferred from electronic annotation
11744995_s_at	1.89006	1.89006	0.91843	up	PANK1	AY027663.1	0015937 // coenzyme A biosynthetic process // inferred from electronic annotation	0005737 // cytoplasm // inferred from electronic annotation /// 0005829 // cytosol // not recorded
11725015_x_at	1.88964	1.88964	0.918111	up	MAP9	AY690636.1	0007049 // cell cycle // inferred from electronic annotation /// 0007067 // mitosis // inferred from electronic annotation /// 0051301 // cell division // inferred from electronic annotation	0005737 // cytoplasm // inferred from electronic annotation /// 0005819 // spindle // inferred from electronic annotation /// 0005856 // cytoskeleton // inferred from electronic annotation /// 0005874 // microtubule // inferred from electronic annotation
11740857_x_at	1.88902	1.88902	0.917637	up	EIF2C3	NM_177422.1	0006402 // mRNA catabolic process // inferred from direct assay /// 0006417 // regulation of translation // inferred from electronic annotation /// 0031047 // gene silencing by RNA // inferred from electronic annotation /// 0035278 // negative regulation of translation involved in gene silencing by miRNA // inferred from direct assay	0000932 // cytoplasmic mRNA processing body // inferred from electronic annotation /// 0005737 // cytoplasm // inferred from electronic annotation /// 0030529 // ribonucleoprotein complex // inferred from electronic annotation
11725849_s_at	1.8887	1.8887	0.917391	up	SENP7	NM_020654.3	0006508 // proteolysis // inferred from electronic annotation	0005622 // intracellular // inferred from direct assay /// 0005634 // nucleus // inferred from direct assay
11733178_a_at	1.88861	1.88861	0.917321	up	ZBTB1	NM_014950.2	0006350 // transcription // inferred from electronic annotation /// 0045449 // regulation of transcription // inferred from electronic annotation	0005622 // intracellular // inferred from electronic annotation /// 0005634 // nucleus // inferred from electronic annotation
11756502_a_at	1.88845	1.88845	0.917199	up	C2orf64	AI201656		0005739 // mitochondrion // inferred from electronic annotation
11721529_at	1.88809	1.88809	0.916928	up	ZDHHC2	NM_016353.4	0018345 // protein palmitoylation // inferred from electronic annotation	0016020 // membrane // inferred from electronic annotation /// 0016021 // integral to membrane // inferred from electronic annotation
11729907_a_at	1.88739	1.88739	0.916391	up	METT5D1	NM_152636.2
11733209_x_at	1.88732	1.88732	0.916342	up	ZNF480	CB409373	0006350 // transcription // inferred from electronic annotation /// 0006355 // regulation of transcription, DNA-dependent // inferred from electronic annotation /// 0045449 // regulation of transcription // inferred from electronic annotation	0005622 // intracellular // inferred from electronic annotation /// 0005634 // nucleus // inferred from electronic annotation
11734826_s_at	1.8865	1.8865	0.915715	up	SPRED1	AK091222.1	0000188 // inactivation of MAPK activity // inferred from sequence or structural similarity /// 0000188 // inactivation of MAPK activity // inferred from electronic annotation /// 0007275 // multicellular organismal development // inferred from electronic annotation /// 0009966 // regulation of signal transduction // inferred from electronic annotation	0005634 // nucleus // inferred from electronic annotation /// 0005886 // plasma membrane // inferred from electronic annotation /// 0005901 // caveola // inferred from electronic annotation /// 0016020 // membrane // inferred from electronic annotation
11727158_a_at	1.88605	1.88605	0.91537	up	STRBP	NM_018387.3	0006928 // cellular component movement // inferred from electronic annotation /// 0007275 // multicellular organismal development // inferred from electronic annotation /// 0007283 // spermatogenesis // inferred from electronic annotation /// 0007286 // spermatid development // inferred from electronic annotation /// 0007638 // mechanosensory behavior // inferred from electronic annotation /// 00…	0005622 // intracellular // inferred from electronic annotation /// 0005634 // nucleus // inferred from direct assay /// 0005737 // cytoplasm // inferred from electronic annotation /// 0015630 // microtubule cytoskeleton // inferred from electronic annotation
11728200_a_at	1.88495	1.88495	0.914527	up	LOX	M94054.1	0001568 // blood vessel development // inferred from electronic annotation /// 0006464 // protein modification process // traceable author statement /// 0009725 // response to hormone stimulus // inferred from electronic annotation /// 0030199 // collagen fibril organization // inferred from electronic annotation /// 0030324 // lung development // inferred from electronic annotation /// 0042060 /…	0005576 // extracellular region // inferred from electronic annotation /// 0005578 // proteinaceous extracellular matrix // inferred from electronic annotation /// 0005581 // collagen // inferred from electronic annotation /// 0005615 // extracellular space // inferred from electronic annotation /// 0005634 // nucleus // inferred from electronic annotation
11722768_s_at	1.88446	1.88446	0.914153	up	RAPGEF5	NM_012294.3	0007264 // small GTPase mediated signal transduction // non-traceable author statement /// 0007264 // small GTPase mediated signal transduction // inferred from electronic annotation /// 0007399 // nervous system development // non-traceable author statement /// 0051056 // regulation of small GTPase mediated signal transduction // inferred from electronic annotation	0005622 // intracellular // inferred from electronic annotation /// 0005634 // nucleus // inferred from direct assay /// 0005634 // nucleus // inferred from electronic annotation
11726796_a_at	1.88273	1.88273	0.912828	up	NEXN	NM_144573.3	0030334 // regulation of cell migration // inferred from direct assay /// 0051493 // regulation of cytoskeleton organization // inferred from expression pattern	0005737 // cytoplasm // inferred from electronic annotation /// 0005856 // cytoskeleton // inferred from electronic annotation /// 0005912 // adherens junction // inferred from electronic annotation /// 0005924 // cell-substrate adherens junction // inferred from sequence or structural similarity /// 0005924 // cell-substrate adherens junction // inferred from electronic annotation /// 0030018 //…
11729824_at	1.88229	1.88229	0.912491	up	BMPER	NM_133468.3	0001657 // ureteric bud development // inferred from electronic annotation /// 0002043 // blood vessel endothelial cell proliferation involved in sprouting angiogenesis // inferred from direct assay /// 0010594 // regulation of endothelial cell migration // inferred from direct assay /// 0030514 // negative regulation of BMP signaling pathway // traceable author statement /// 0030514 // negative …	0005576 // extracellular region // inferred from electronic annotation /// 0005615 // extracellular space // inferred from direct assay
11740367_a_at	1.88223	1.88223	0.912442	up	PTPN3	AI040327	0006470 // protein dephosphorylation // inferred from direct assay /// 0006470 // protein dephosphorylation // inferred from electronic annotation /// 0006470 // protein dephosphorylation // traceable author statement /// 0016311 // dephosphorylation // inferred from electronic annotation /// 0045930 // negative regulation of mitotic cell cycle // inferred from direct assay /// 0051045 // negativ…	0005737 // cytoplasm // inferred from electronic annotation /// 0005856 // cytoskeleton // inferred from electronic annotation /// 0005886 // plasma membrane // inferred from electronic annotation /// 0016020 // membrane // inferred from electronic annotation /// 0019898 // extrinsic to membrane // inferred from electronic annotation
11758551_s_at	1.88204	1.88204	0.912298	up	ZNF264	AI828869	0006350 // transcription // inferred from electronic annotation /// 0006355 // regulation of transcription, DNA-dependent // inferred from electronic annotation /// 0045449 // regulation of transcription // inferred from electronic annotation	0005622 // intracellular // inferred from electronic annotation /// 0005634 // nucleus // inferred from electronic annotation
11730633_at	1.88152	1.88152	0.911897	up	MAK	NM_005906.3	0006468 // protein phosphorylation // non-traceable author statement /// 0006468 // protein phosphorylation // inferred from electronic annotation /// 0007275 // multicellular organismal development // inferred from electronic annotation /// 0007283 // spermatogenesis // non-traceable author statement /// 0007283 // spermatogenesis // inferred from electronic annotation /// 0030154 // cell differ…
11737234_s_at	1.88137	1.88137	0.911781	up	LOC162632 /// LOC220594 /// USP6	NM_004505.2	0006464 // protein modification process // non-traceable author statement /// 0006511 // ubiquitin-dependent protein catabolic process // inferred from electronic annotation /// 0016579 // protein deubiquitination // inferred from direct assay /// 0032313 // regulation of Rab GTPase activity // inferred from electronic annotation /// 0060627 // regulation of vesicle-mediated transport // inferred…	0005622 // intracellular // inferred from electronic annotation /// 0005737 // cytoplasm // inferred from direct assay /// 0005737 // cytoplasm // inferred from electronic annotation /// 0005764 // lysosome // traceable author statement /// 0005768 // endosome // inferred from electronic annotation /// 0005886 // plasma membrane // inferred from direct assay /// 0005886 // plasma membrane // infe…
11727196_a_at	1.88102	1.88102	0.911515	up	ZNF202	AF027219.1	0000122 // negative regulation of transcription from RNA polymerase II promoter // traceable author statement /// 0006350 // transcription // inferred from electronic annotation /// 0006355 // regulation of transcription, DNA-dependent // inferred from electronic annotation /// 0006629 // lipid metabolic process // traceable author statement /// 0016032 // viral reproduction // inferred from elec…	0005622 // intracellular // inferred from electronic annotation /// 0005634 // nucleus // inferred from electronic annotation
11723547_a_at	1.88084	1.88084	0.911377	up	PEX1	NM_000466.2	0006625 // protein targeting to peroxisome // inferred from mutant phenotype /// 0006810 // transport // inferred from electronic annotation /// 0007031 // peroxisome organization // inferred from mutant phenotype /// 0007031 // peroxisome organization // inferred from electronic annotation /// 0015031 // protein transport // inferred from electronic annotation /// 0016558 // protein import into …	0005737 // cytoplasm // inferred from direct assay /// 0005737 // cytoplasm // inferred from electronic annotation /// 0005777 // peroxisome // inferred from direct assay /// 0005777 // peroxisome // inferred from electronic annotation /// 0005778 // peroxisomal membrane // inferred from direct assay /// 0005778 // peroxisomal membrane // inferred from electronic annotation /// 0005829 // cytosol…
11758901_at	1.88047	1.88047	0.911097	up	RIPK2	BM557041	0001961 // positive regulation of cytokine-mediated signaling pathway // inferred from electronic annotation /// 0002827 // positive regulation of T-helper 1 type immune response // inferred from electronic annotation /// 0006468 // protein phosphorylation // inferred from electronic annotation /// 0006915 // apoptosis // traceable author statement /// 0006915 // apoptosis // inferred from electr…	0005622 // intracellular // inferred from electronic annotation /// 0005737 // cytoplasm // inferred from electronic annotation /// 0005829 // cytosol // not recorded
11750022_a_at	1.88033	1.88033	0.910983	up	LCORL	AK299939.1	0006350 // transcription // inferred from electronic annotation /// 0006366 // transcription from RNA polymerase II promoter // inferred from electronic annotation /// 0045449 // regulation of transcription // inferred from electronic annotation	0005634 // nucleus // inferred from electronic annotation
11728388_at	1.88028	1.88028	0.910949	up	TSPAN2	BC021675.1	0010001 // glial cell differentiation // inferred from electronic annotation	0016020 // membrane // inferred from electronic annotation /// 0016021 // integral to membrane // inferred from electronic annotation /// 0016021 // integral to membrane // traceable author statement
11723576_s_at	1.87493	1.87493	0.906835	up	OSR2	NM_001142462.1	0008284 // positive regulation of cell proliferation // inferred from electronic annotation /// 0010628 // positive regulation of gene expression // inferred from electronic annotation /// 0033687 // osteoblast proliferation // inferred from electronic annotation /// 0042474 // middle ear morphogenesis // inferred from electronic annotation /// 0042476 // odontogenesis // inferred from electronic…	0005622 // intracellular // inferred from electronic annotation /// 0005634 // nucleus // inferred from electronic annotation
11763132_x_at	1.87459	1.87459	0.906572	up	IGKC /// LOC652493	AY942116.1	0006955 // immune response // non-traceable author statement	0005576 // extracellular region // not recorded /// 0005576 // extracellular region // non-traceable author statement
11728479_x_at	1.87452	1.87452	0.906524	up	C1orf114	NM_021179.1
11759779_at	1.87432	1.87432	0.906364	up	ZNF800	AK297946.1	0006350 // transcription // inferred from electronic annotation /// 0045449 // regulation of transcription // inferred from electronic annotation	0005622 // intracellular // inferred from electronic annotation /// 0005634 // nucleus // inferred from electronic annotation
11716568_a_at	1.87431	1.87431	0.906357	up	BAT2L2	BU177989
11728439_at	1.87383	1.87383	0.905988	up	BRWD1	BI259937	0006350 // transcription // inferred from electronic annotation /// 0045449 // regulation of transcription // inferred from electronic annotation	0005634 // nucleus // inferred from direct assay /// 0005634 // nucleus // inferred from electronic annotation /// 0005737 // cytoplasm // inferred from electronic annotation
11727429_at	1.87342	1.87342	0.905677	up	C6orf162	BC070260.1		0016020 // membrane // inferred from electronic annotation /// 0016021 // integral to membrane // inferred from electronic annotation
11728819_x_at	1.8691	1.8691	0.902344	up	HAUS2	NM_018097.2	0007049 // cell cycle // inferred from electronic annotation /// 0007067 // mitosis // inferred from electronic annotation /// 0051225 // spindle assembly // inferred from mutant phenotype /// 0051297 // centrosome organization // inferred from mutant phenotype /// 0051301 // cell division // inferred from electronic annotation	0005737 // cytoplasm // inferred from electronic annotation /// 0005813 // centrosome // inferred from direct assay /// 0005815 // microtubule organizing center // inferred from electronic annotation /// 0005819 // spindle // inferred from electronic annotation /// 0005829 // cytosol // not recorded /// 0005856 // cytoskeleton // inferred from electronic annotation /// 0005874 // microtubule // i…
11760229_x_at	1.86883	1.86883	0.902133	up	KLHL23	BC010437.1	0008152 // metabolic process // inferred from electronic annotation
11732652_x_at	1.86817	1.86817	0.901629	up	ZNF571	NM_016536.3	0006350 // transcription // inferred from electronic annotation /// 0006355 // regulation of transcription, DNA-dependent // inferred from electronic annotation /// 0045449 // regulation of transcription // inferred from electronic annotation	0005622 // intracellular // inferred from electronic annotation /// 0005634 // nucleus // inferred from direct assay /// 0005634 // nucleus // inferred from electronic annotation
11750970_a_at	1.86806	1.86806	0.90154	up	LOX	AK297709.1	0001568 // blood vessel development // inferred from electronic annotation /// 0006464 // protein modification process // traceable author statement /// 0009725 // response to hormone stimulus // inferred from electronic annotation /// 0030199 // collagen fibril organization // inferred from electronic annotation /// 0030324 // lung development // inferred from electronic annotation /// 0042060 /…	0005576 // extracellular region // inferred from electronic annotation /// 0005578 // proteinaceous extracellular matrix // inferred from electronic annotation /// 0005581 // collagen // inferred from electronic annotation /// 0005615 // extracellular space // inferred from electronic annotation /// 0005634 // nucleus // inferred from electronic annotation
11723072_x_at	1.86716	1.86716	0.900849	up	NDUFV3	BC033766.1	0006120 // mitochondrial electron transport, NADH to ubiquinone // non-traceable author statement /// 0006120 // mitochondrial electron transport, NADH to ubiquinone // traceable author statement /// 0006810 // transport // inferred from electronic annotation /// 0022900 // electron transport chain // inferred from electronic annotation	0005739 // mitochondrion // inferred from direct assay /// 0005739 // mitochondrion // inferred from electronic annotation /// 0005743 // mitochondrial inner membrane // inferred from electronic annotation /// 0005747 // mitochondrial respiratory chain complex I // inferred from direct assay /// 0005747 // mitochondrial respiratory chain complex I // non-traceable author statement /// 0016020 // …
11749172_x_at	1.86658	1.86658	0.900398	up	NEXN	AK300728.1	0030334 // regulation of cell migration // inferred from direct assay /// 0051493 // regulation of cytoskeleton organization // inferred from expression pattern	0005737 // cytoplasm // inferred from electronic annotation /// 0005856 // cytoskeleton // inferred from electronic annotation /// 0005912 // adherens junction // inferred from electronic annotation /// 0005924 // cell-substrate adherens junction // inferred from sequence or structural similarity /// 0005924 // cell-substrate adherens junction // inferred from electronic annotation /// 0030018 //…
11735323_at	1.86474	1.86474	0.898975	up	ZNF441	NM_152355.2	0006350 // transcription // inferred from electronic annotation /// 0006355 // regulation of transcription, DNA-dependent // inferred from electronic annotation /// 0045449 // regulation of transcription // inferred from electronic annotation	0005622 // intracellular // inferred from electronic annotation /// 0005634 // nucleus // inferred from electronic annotation
11733816_a_at	1.8637	1.8637	0.898167	up	RPL22L1	BE274422	0006412 // translation // inferred from electronic annotation	0005622 // intracellular // inferred from electronic annotation /// 0005840 // ribosome // inferred from electronic annotation /// 0030529 // ribonucleoprotein complex // inferred from electronic annotation
11720746_s_at	1.86289	1.86289	0.89754	up	BCL6	NM_001130845.1	0000060 // protein import into nucleus, translocation // inferred from genetic interaction /// 0000122 // negative regulation of transcription from RNA polymerase II promoter // inferred from direct assay /// 0000122 // negative regulation of transcription from RNA polymerase II promoter // inferred from electronic annotation /// 0000902 // cell morphogenesis // inferred from electronic annotatio…	0005622 // intracellular // inferred from electronic annotation /// 0005634 // nucleus // inferred from direct assay /// 0005634 // nucleus // inferred from electronic annotation /// 0005657 // replication fork // inferred from direct assay /// 0005730 // nucleolus // inferred from direct assay
11743972_a_at	1.86239	1.86239	0.897152	up	DDIT4	AW169241	0001666 // response to hypoxia // inferred from electronic annotation /// 0006915 // apoptosis // inferred from electronic annotation /// 0009968 // negative regulation of signal transduction // inferred from electronic annotation	0005622 // intracellular // inferred from direct assay /// 0005737 // cytoplasm // inferred from direct assay /// 0005737 // cytoplasm // inferred from electronic annotation
11737647_at	1.86063	1.86063	0.89579	up	EFCAB4B	NM_001144959.1	0002115 // store-operated calcium entry // inferred from mutant phenotype /// 0006810 // transport // inferred from electronic annotation /// 0006811 // ion transport // inferred from electronic annotation /// 0006816 // calcium ion transport // inferred from electronic annotation /// 0032237 // activation of store-operated calcium channel activity // inferred from mutant phenotype /// 0051928 //…	0005737 // cytoplasm // inferred from direct assay /// 0005737 // cytoplasm // inferred from electronic annotation
11758582_s_at	1.85947	1.85947	0.894894	up	SIX4	CB241578	0006355 // regulation of transcription, DNA-dependent // inferred from electronic annotation /// 0007275 // multicellular organismal development // inferred from electronic annotation /// 0007519 // skeletal muscle tissue development // inferred from electronic annotation /// 0009653 // anatomical structure morphogenesis // traceable author statement /// 0042472 // inner ear morphogenesis // infe…	0005634 // nucleus // inferred from electronic annotation
11717411_s_at	1.8593	1.8593	0.894756	up	ANO6	NM_001025356.2	0006810 // transport // inferred from electronic annotation /// 0006811 // ion transport // inferred from electronic annotation	0016020 // membrane // inferred from electronic annotation /// 0016021 // integral to membrane // inferred from electronic annotation /// 0034707 // chloride channel complex // inferred from electronic annotation
11724037_at	1.85878	1.85878	0.894353	up	PTGS2	NM_000963.2	0001516 // prostaglandin biosynthetic process // non-traceable author statement /// 0001516 // prostaglandin biosynthetic process // inferred from electronic annotation /// 0006633 // fatty acid biosynthetic process // inferred from electronic annotation /// 0006693 // prostaglandin metabolic process // traceable author statement /// 0006928 // cellular component movement // traceable author stat…	0005634 // nucleus // inferred from sequence or structural similarity /// 0005737 // cytoplasm // inferred from direct assay /// 0005737 // cytoplasm // inferred from sequence or structural similarity /// 0005737 // cytoplasm // inferred from electronic annotation /// 0005783 // endoplasmic reticulum // inferred from electronic annotation /// 0005788 // endoplasmic reticulum lumen // not recorded…
11732072_a_at	1.85866	1.85866	0.894261	up	ARL6	NM_032146.3	0007264 // small GTPase mediated signal transduction // inferred from electronic annotation /// 0007368 // determination of left/right symmetry // inferred from sequence or structural similarity /// 0032402 // melanosome transport // inferred from sequence or structural similarity /// 0042384 // cilium assembly // inferred from sequence or structural similarity	0005622 // intracellular // inferred from electronic annotation /// 0005737 // cytoplasm // inferred from sequence or structural similarity /// 0005737 // cytoplasm // inferred from electronic annotation /// 0016020 // membrane // inferred from sequence or structural similarity
11726361_a_at	1.85864	1.85864	0.89425	up	ATXN3	BC033711.1	0006289 // nucleotide-excision repair // traceable author statement /// 0006350 // transcription // inferred from electronic annotation /// 0007268 // synaptic transmission // traceable author statement /// 0007399 // nervous system development // traceable author statement /// 0008219 // cell death // inferred from electronic annotation /// 0045449 // regulation of transcription // inferred from…	0005634 // nucleus // inferred from electronic annotation /// 0005654 // nucleoplasm // traceable author statement /// 0005737 // cytoplasm // traceable author statement /// 0016363 // nuclear matrix // inferred from electronic annotation
11733513_a_at	1.85806	1.85806	0.893801	up	WLS	NM_001002292.1	0007275 // multicellular organismal development // inferred from electronic annotation /// 0016055 // Wnt receptor signaling pathway // inferred from electronic annotation /// 0043123 // positive regulation of I-kappaB kinase/NF-kappaB cascade // inferred from sequence or structural similarity /// 0090263 // positive regulation of canonical Wnt receptor signaling pathway // inferred from mutant p…	0000139 // Golgi membrane // inferred from electronic annotation /// 0005794 // Golgi apparatus // inferred from electronic annotation /// 0016020 // membrane // inferred from electronic annotation /// 0016021 // integral to membrane // inferred from electronic annotation /// 0030659 // cytoplasmic vesicle membrane // inferred from electronic annotation /// 0031410 // cytoplasmic vesicle // infer…
11736611_s_at	1.85719	1.85719	0.893118	up	KIAA1432	NM_020829.2		0016020 // membrane // inferred from electronic annotation /// 0016021 // integral to membrane // inferred from electronic annotation
11721187_a_at	1.85677	1.85677	0.892797	up	ARHGEF9	AW272001	0006915 // apoptosis // not recorded /// 0008624 // induction of apoptosis by extracellular signals // not recorded /// 0035023 // regulation of Rho protein signal transduction // inferred from electronic annotation	0005622 // intracellular // inferred from electronic annotation /// 0005737 // cytoplasm // inferred from electronic annotation /// 0005829 // cytosol // not recorded
11728186_at	1.85626	1.85626	0.892398	up	SLC35D3	NM_001008783.1	0006810 // transport // inferred from electronic annotation /// 0008643 // carbohydrate transport // inferred from electronic annotation	0016020 // membrane // inferred from electronic annotation /// 0016021 // integral to membrane // inferred from electronic annotation
11734793_at	1.85572	1.85572	0.891976	up	SNAPC1	U44754.1	0006350 // transcription // inferred from electronic annotation /// 0045449 // regulation of transcription // inferred from electronic annotation	0005634 // nucleus // inferred from electronic annotation
11748198_a_at	1.85452	1.85452	0.891043	up	D4S234E	AK301911.1	0007212 // dopamine receptor signaling pathway // inferred from electronic annotation	0000139 // Golgi membrane // inferred from electronic annotation /// 0005634 // nucleus // traceable author statement /// 0005737 // cytoplasm // traceable author statement /// 0005794 // Golgi apparatus // inferred from electronic annotation /// 0016020 // membrane // inferred from electronic annotation /// 0016021 // integral to membrane // inferred from electronic annotation
11763199_at	1.85429	1.85429	0.890863	up	PCBP2	AK296930.1	0008380 // RNA splicing // not recorded /// 0009615 // response to virus // inferred from electronic annotation /// 0016071 // mRNA metabolic process // non-traceable author statement /// 0043161 // proteasomal ubiquitin-dependent protein catabolic process // inferred from mutant phenotype /// 0045087 // innate immune response // inferred from electronic annotation /// 0050687 // negative regulat…	0005634 // nucleus // non-traceable author statement /// 0005634 // nucleus // inferred from electronic annotation /// 0005737 // cytoplasm // inferred from direct assay /// 0005737 // cytoplasm // non-traceable author statement /// 0005737 // cytoplasm // inferred from electronic annotation /// 0030529 // ribonucleoprotein complex // inferred from electronic annotation
11720387_a_at	1.85385	1.85385	0.890528	up	MRC2	BC153884.1	0006897 // endocytosis // inferred from electronic annotation	0016020 // membrane // inferred from electronic annotation /// 0016021 // integral to membrane // inferred from electronic annotation
11745424_a_at	1.85385	1.85385	0.890528	up	SMC2	AY739716.1	0007049 // cell cycle // inferred from electronic annotation /// 0007067 // mitosis // inferred from electronic annotation /// 0007076 // mitotic chromosome condensation // inferred from direct assay /// 0007076 // mitotic chromosome condensation // traceable author statement /// 0030261 // chromosome condensation // inferred from electronic annotation /// 0044403 // symbiosis, encompassing mutua…	0000228 // nuclear chromosome // inferred from direct assay /// 0000793 // condensed chromosome // inferred from direct assay /// 0000796 // condensin complex // inferred from direct assay /// 0005634 // nucleus // inferred from direct assay /// 0005634 // nucleus // inferred from electronic annotation /// 0005694 // chromosome // inferred from electronic annotation /// 0005737 // cytoplasm // in…
11755581_a_at	1.85359	1.85359	0.890325	up	LATS2	BC071572.1	0000082 // G1/S transition of mitotic cell cycle // inferred from direct assay /// 0000082 // G1/S transition of mitotic cell cycle // inferred from electronic annotation /// 0006468 // protein phosphorylation // inferred from direct assay /// 0006468 // protein phosphorylation // inferred from electronic annotation /// 0007049 // cell cycle // inferred from electronic annotation /// 0007067 // m…	0000922 // spindle pole // inferred from direct assay /// 0000922 // spindle pole // inferred from electronic annotation /// 0005634 // nucleus // inferred from direct assay /// 0005634 // nucleus // non-traceable author statement /// 0005737 // cytoplasm // inferred from electronic annotation /// 0005815 // microtubule organizing center // inferred from electronic annotation /// 0005856 // cytos…
11745133_a_at	1.8528	1.8528	0.889709	up	FYCO1	BC143368.1
11756118_s_at	1.85266	1.85266	0.889595	up	MLL5	AY113691.1	0002446 // neutrophil mediated immunity // inferred from sequence or structural similarity /// 0002446 // neutrophil mediated immunity // inferred from electronic annotation /// 0006306 // DNA methylation // inferred from sequence or structural similarity /// 0006306 // DNA methylation // inferred from electronic annotation /// 0006350 // transcription // inferred from electronic annotation /// 0…	0005634 // nucleus // traceable author statement /// 0005634 // nucleus // inferred from electronic annotation /// 0016607 // nuclear speck // inferred from electronic annotation /// 0070688 // MLL5-L complex // inferred from direct assay
11757794_s_at	1.8525	1.8525	0.889473	up	PAPD5	AI492902	0006260 // DNA replication // inferred from electronic annotation /// 0007049 // cell cycle // inferred from electronic annotation /// 0007067 // mitosis // inferred from electronic annotation /// 0051301 // cell division // inferred from electronic annotation /// 0071044 // histone mRNA catabolic process // inferred from mutant phenotype	0005634 // nucleus // inferred from electronic annotation /// 0005737 // cytoplasm // inferred from electronic annotation
11724395_a_at	1.85198	1.85198	0.889065	up	ZNF83	NM_001105549.1	0006350 // transcription // inferred from electronic annotation /// 0006355 // regulation of transcription, DNA-dependent // non-traceable author statement /// 0045449 // regulation of transcription // inferred from electronic annotation	0005622 // intracellular // inferred from electronic annotation /// 0005634 // nucleus // non-traceable author statement /// 0005634 // nucleus // inferred from electronic annotation
11763460_at	1.85107	1.85107	0.888359	up		DA818475
11725884_s_at	1.85024	1.85024	0.887713	up	TMEM188	NM_153261.4		0016020 // membrane // inferred from electronic annotation /// 0016021 // integral to membrane // inferred from electronic annotation
11758607_s_at	1.84865	1.84865	0.88647	up	KIAA0564	AI003544		0005576 // extracellular region // inferred from electronic annotation
11725046_a_at	1.84738	1.84738	0.885479	up	ANP32E	AY057381.1		0005634 // nucleus // inferred from direct assay /// 0005634 // nucleus // inferred from sequence or structural similarity /// 0005634 // nucleus // inferred from electronic annotation /// 0005737 // cytoplasm // inferred from electronic annotation /// 0016023 // cytoplasmic membrane-bounded vesicle // inferred from sequence or structural similarity /// 0016023 // cytoplasmic membrane-bounded ves…
11740361_s_at	1.84683	1.84683	0.88505	up	FOXN3	NM_001085471.1	0000077 // DNA damage checkpoint // traceable author statement /// 0000085 // G2 phase of mitotic cell cycle // traceable author statement /// 0006350 // transcription // inferred from electronic annotation /// 0006355 // regulation of transcription, DNA-dependent // inferred from electronic annotation /// 0007049 // cell cycle // inferred from electronic annotation /// 0007389 // pattern specifi…	0005634 // nucleus // inferred by curator /// 0005634 // nucleus // inferred from electronic annotation /// 0005667 // transcription factor complex // inferred from sequence or structural similarity
11757675_s_at	1.84648	1.84648	0.884774	up	C16orf87	AA401350
11728886_s_at	1.84525	1.84525	0.883817	up	SIP1	AF027150.1	0000245 // spliceosome assembly // inferred from electronic annotation /// 0000245 // spliceosome assembly // traceable author statement /// 0000375 // RNA splicing, via transesterification reactions // traceable author statement /// 0000387 // spliceosomal snRNP assembly // not recorded /// 0000398 // nuclear mRNA splicing, via spliceosome // inferred from electronic annotation /// 0006397 // mR…	0005622 // intracellular // inferred from electronic annotation /// 0005634 // nucleus // inferred from electronic annotation /// 0005634 // nucleus // traceable author statement /// 0005654 // nucleoplasm // not recorded /// 0005681 // spliceosomal complex // inferred from electronic annotation /// 0005681 // spliceosomal complex // traceable author statement /// 0005737 // cytoplasm // inferred…
11757697_s_at	1.84515	1.84515	0.883735	up	FAM96A	CA868413
11753428_x_at	1.84463	1.84463	0.883331	up	TATDN1	AY071865.1		0005634 // nucleus // inferred from electronic annotation
11743036_s_at	1.8408	1.8408	0.880334	up	SAT1	BT006825.1	0008152 // metabolic process // inferred from electronic annotation	0005622 // intracellular // inferred from direct assay /// 0005737 // cytoplasm // inferred from electronic annotation
11763395_a_at	1.84052	1.84052	0.88011	up	ZC3HAV1L	AK098156.1
11721887_a_at	1.83975	1.83975	0.879513	up	CRYM	NM_001888.2	0000122 // negative regulation of transcription from RNA polymerase II promoter // inferred from mutant phenotype /// 0007605 // sensory perception of sound // inferred from mutant phenotype /// 0008152 // metabolic process // inferred from electronic annotation /// 0042403 // thyroid hormone metabolic process // inferred from electronic annotation /// 0070327 // thyroid hormone transport // infe…	0005634 // nucleus // inferred from electronic annotation /// 0005737 // cytoplasm // inferred from direct assay /// 0005737 // cytoplasm // inferred from electronic annotation /// 0005739 // mitochondrion // inferred from electronic annotation
11725822_a_at	1.8396	1.8396	0.879394	up	JPH1	NM_020647.2	0007517 // muscle organ development // inferred from electronic annotation /// 0060314 // regulation of ryanodine-sensitive calcium-release channel activity // traceable author statement /// 0060402 // calcium ion transport into cytosol // traceable author statement	0005783 // endoplasmic reticulum // inferred from electronic annotation /// 0005789 // endoplasmic reticulum membrane // inferred from electronic annotation /// 0005792 // microsome // inferred from electronic annotation /// 0005886 // plasma membrane // inferred from electronic annotation /// 0014701 // junctional sarcoplasmic reticulum membrane // traceable author statement /// 0016020 // membr…
11758612_s_at	1.83864	1.83864	0.878638	up	MPPED2	W73009	0007399 // nervous system development // traceable author statement
11759555_s_at	1.83852	1.83852	0.878544	up	CAMTA1	BC116457.1	0006350 // transcription // inferred from electronic annotation /// 0045449 // regulation of transcription // inferred from electronic annotation	0005634 // nucleus // inferred from electronic annotation /// 0005737 // cytoplasm // inferred from electronic annotation
11758584_s_at	1.83795	1.83795	0.878095	up	STYX	N34305	0006470 // protein dephosphorylation // inferred from electronic annotation /// 0016311 // dephosphorylation // inferred from electronic annotation
11729223_at	1.83587	1.83587	0.87646	up	GATA3	NM_001002295.1	0006350 // transcription // inferred from electronic annotation /// 0006355 // regulation of transcription, DNA-dependent // inferred from electronic annotation /// 0006366 // transcription from RNA polymerase II promoter // traceable author statement /// 0006952 // defense response // traceable author statement /// 0009653 // anatomical structure morphogenesis // traceable author statement /// 0…	0005634 // nucleus // inferred from direct assay /// 0005634 // nucleus // inferred from electronic annotation
11724337_s_at	1.83564	1.83564	0.876286	up	NRCAM	NM_001037132.1	0001764 // neuron migration // non-traceable author statement /// 0007155 // cell adhesion // inferred from electronic annotation /// 0007409 // axonogenesis // non-traceable author statement /// 0007411 // axon guidance // inferred from electronic annotation /// 0007413 // axonal fasciculation // non-traceable author statement /// 0007416 // synapse assembly // traceable author statement /// 000…	0005886 // plasma membrane // not recorded /// 0005886 // plasma membrane // inferred from electronic annotation /// 0005887 // integral to plasma membrane // non-traceable author statement /// 0009897 // external side of plasma membrane // non-traceable author statement /// 0016020 // membrane // inferred from electronic annotation /// 0016021 // integral to membrane // inferred from electronic …
11755284_s_at	1.83554	1.83554	0.876208	up	TSPAN13	AK093487.1		0005624 // membrane fraction // traceable author statement /// 0005887 // integral to plasma membrane // traceable author statement /// 0016020 // membrane // inferred from electronic annotation /// 0016021 // integral to membrane // inferred from electronic annotation
11729386_s_at	1.83543	1.83543	0.876121	up	RPL31	NM_001099693.1	0006412 // translation // traceable author statement /// 0006412 // translation // inferred from electronic annotation /// 0006414 // translational elongation // not recorded	0005622 // intracellular // inferred from electronic annotation /// 0005829 // cytosol // not recorded /// 0005840 // ribosome // inferred from electronic annotation /// 0022625 // cytosolic large ribosomal subunit // traceable author statement /// 0030529 // ribonucleoprotein complex // inferred from electronic annotation
11735131_a_at	1.83502	1.83502	0.875798	up	DNAJC21	AY177688.1	0006457 // protein folding // non-traceable author statement	0005622 // intracellular // inferred from electronic annotation /// 0005840 // ribosome // non-traceable author statement
11755724_a_at	1.83455	1.83455	0.875425	up	MLF1	AK056948.1	0002318 // myeloid progenitor cell differentiation // inferred from sequence or structural similarity /// 0006350 // transcription // inferred from sequence or structural similarity /// 0007049 // cell cycle // inferred from electronic annotation /// 0007050 // cell cycle arrest // inferred from direct assay /// 0007275 // multicellular organismal development // inferred from electronic annotatio…	0005634 // nucleus // inferred from direct assay /// 0005634 // nucleus // inferred from sequence or structural similarity /// 0005634 // nucleus // inferred from electronic annotation /// 0005730 // nucleolus // inferred from direct assay /// 0005737 // cytoplasm // inferred from direct assay /// 0005737 // cytoplasm // inferred from sequence or structural similarity /// 0005737 // cytoplasm // …
11723894_a_at	1.83433	1.83433	0.875257	up	TEP1	NM_007110.4	0000722 // telomere maintenance via recombination // inferred from direct assay	0000781 // chromosome, telomeric region // inferred from electronic annotation /// 0005625 // soluble fraction // inferred from sequence or structural similarity /// 0005625 // soluble fraction // inferred from electronic annotation /// 0005634 // nucleus // inferred from electronic annotation /// 0005697 // telomerase holoenzyme complex // inferred from direct assay /// 0005737 // cytoplasm // i…
11718096_a_at	1.83413	1.83413	0.875092	up	MEF2A	BC013437.2	0006350 // transcription // inferred from electronic annotation /// 0006355 // regulation of transcription, DNA-dependent // inferred from electronic annotation /// 0006915 // apoptosis // inferred from electronic annotation /// 0007275 // multicellular organismal development // inferred from electronic annotation /// 0007399 // nervous system development // inferred from electronic annotation //…	0005634 // nucleus // inferred from electronic annotation /// 0005634 // nucleus // traceable author statement /// 0005654 // nucleoplasm // not recorded
11733877_s_at	1.83397	1.83397	0.874972	up	LMO7	U90654.1	0016337 // cell-cell adhesion // inferred from electronic annotation /// 0016567 // protein ubiquitination // non-traceable author statement /// 0031032 // actomyosin structure organization // inferred from electronic annotation	0000151 // ubiquitin ligase complex // non-traceable author statement /// 0005634 // nucleus // traceable author statement /// 0005737 // cytoplasm // traceable author statement /// 0005913 // cell-cell adherens junction // inferred from electronic annotation /// 0016324 // apical plasma membrane // inferred from electronic annotation
11735774_a_at	1.83336	1.83336	0.874488	up	ANAPC10	NM_014885.3	0000086 // G2/M transition of mitotic cell cycle // traceable author statement /// 0000090 // mitotic anaphase // traceable author statement /// 0006511 // ubiquitin-dependent protein catabolic process // traceable author statement /// 0007049 // cell cycle // inferred from electronic annotation /// 0007067 // mitosis // non-traceable author statement /// 0007067 // mitosis // inferred from elect…	0005654 // nucleoplasm // not recorded /// 0005680 // anaphase-promoting complex // inferred from direct assay /// 0005680 // anaphase-promoting complex // non-traceable author statement /// 0005680 // anaphase-promoting complex // inferred from electronic annotation /// 0005829 // cytosol // not recorded
11734958_s_at	1.83324	1.83324	0.874395	up	C14orf135	NM_022495.5		0016020 // membrane // inferred from electronic annotation /// 0016021 // integral to membrane // inferred from electronic annotation
11760192_s_at	1.83321	1.83321	0.87437	up	TMEM68	BC020835.1	0008152 // metabolic process // inferred from electronic annotation	0016020 // membrane // inferred from electronic annotation /// 0016021 // integral to membrane // inferred from electronic annotation
11758616_s_at	1.83108	1.83108	0.872692	up	H2AFV	BF509923	0006334 // nucleosome assembly // inferred from electronic annotation	0000786 // nucleosome // inferred from electronic annotation /// 0005634 // nucleus // inferred from electronic annotation
11726243_a_at	1.83	1.83	0.87184	up	ANKDD1A	NM_182703.3	0007165 // signal transduction // inferred from electronic annotation
11759123_at	1.82949	1.82949	0.871442	up	RPS6P6 /// TMEM150C	BX103325		0016020 // membrane // inferred from electronic annotation /// 0016021 // integral to membrane // inferred from electronic annotation
11759579_at	1.82943	1.82943	0.87139	up	CNPY2	BC001027.2		0005783 // endoplasmic reticulum // inferred from electronic annotation /// 0005887 // integral to plasma membrane // traceable author statement
11746464_a_at	1.82924	1.82924	0.871242	up	YAF2	BC037777.2	0006350 // transcription // inferred from electronic annotation /// 0016481 // negative regulation of transcription // inferred from direct assay /// 0045449 // regulation of transcription // inferred from electronic annotation /// 0045941 // positive regulation of transcription // inferred from direct assay	0005622 // intracellular // inferred from electronic annotation /// 0005634 // nucleus // inferred from direct assay /// 0005634 // nucleus // inferred from electronic annotation
11762368_at	1.82871	1.82871	0.870828	up	KLHL8	BX640744.1
11724223_at	1.82728	1.82728	0.869698	up	YIPF4	NM_032312.3		0005783 // endoplasmic reticulum // inferred from direct assay /// 0016020 // membrane // inferred from electronic annotation /// 0016021 // integral to membrane // inferred from electronic annotation
11735110_at	1.82691	1.82691	0.869403	up	FBXO3	NM_033406.2	0006508 // proteolysis // traceable author statement /// 0016567 // protein ubiquitination // non-traceable author statement	0000151 // ubiquitin ligase complex // non-traceable author statement /// 0005634 // nucleus // inferred from electronic annotation
11744696_s_at	1.82604	1.82604	0.868717	up	CCDC90B	BC107755.1		0005739 // mitochondrion // inferred from direct assay /// 0005739 // mitochondrion // inferred from electronic annotation /// 0016020 // membrane // inferred from electronic annotation /// 0016021 // integral to membrane // inferred from electronic annotation
11734214_a_at	1.82574	1.82574	0.868482	up	MPP7	NM_173496.3		0005912 // adherens junction // inferred from electronic annotation /// 0005923 // tight junction // inferred from electronic annotation /// 0016020 // membrane // inferred from electronic annotation /// 0030054 // cell junction // inferred from electronic annotation
11758960_at	1.82529	1.82529	0.868127	up	C11orf30	NM_020193.3	0006281 // DNA repair // inferred from electronic annotation /// 0006350 // transcription // inferred from electronic annotation /// 0006974 // response to DNA damage stimulus // inferred from electronic annotation /// 0016568 // chromatin modification // inferred from electronic annotation /// 0045449 // regulation of transcription // inferred from electronic annotation	0005634 // nucleus // inferred from electronic annotation
11731569_at	1.82504	1.82504	0.867924	up	PAWR	NM_002583.2	0000122 // negative regulation of transcription from RNA polymerase II promoter // traceable author statement /// 0006350 // transcription // inferred from electronic annotation /// 0006915 // apoptosis // traceable author statement /// 0006915 // apoptosis // inferred from electronic annotation /// 0008285 // negative regulation of cell proliferation // traceable author statement /// 0030889 // …	0005634 // nucleus // inferred from direct assay /// 0005634 // nucleus // non-traceable author statement /// 0005634 // nucleus // inferred from electronic annotation /// 0005634 // nucleus // traceable author statement /// 0005737 // cytoplasm // inferred from direct assay /// 0005737 // cytoplasm // non-traceable author statement /// 0005737 // cytoplasm // inferred from electronic annotation …
11738083_s_at	1.82471	1.82471	0.867664	up	POC1B	NM_172240.1	0030030 // cell projection organization // inferred from electronic annotation	0005737 // cytoplasm // inferred from electronic annotation /// 0005814 // centriole // inferred from electronic annotation /// 0005856 // cytoskeleton // inferred from electronic annotation /// 0005932 // microtubule basal body // inferred from electronic annotation /// 0042995 // cell projection // inferred from electronic annotation
11745181_a_at	1.82437	1.82437	0.867399	up	NAA15	AK023387.1	0001525 // angiogenesis // inferred from electronic annotation /// 0006350 // transcription // inferred from electronic annotation /// 0006474 // N-terminal protein amino acid acetylation // inferred from direct assay /// 0007275 // multicellular organismal development // inferred from electronic annotation /// 0030154 // cell differentiation // inferred from electronic annotation /// 0045449 // …	0005634 // nucleus // inferred from direct assay /// 0005634 // nucleus // inferred from electronic annotation /// 0005667 // transcription factor complex // inferred from direct assay /// 0005737 // cytoplasm // inferred from direct assay /// 0005737 // cytoplasm // inferred from electronic annotation
11748886_a_at	1.82329	1.82329	0.866541	up	FKBP7	AF100751.1	0006457 // protein folding // inferred from electronic annotation	0005783 // endoplasmic reticulum // inferred from direct assay /// 0005783 // endoplasmic reticulum // inferred from electronic annotation /// 0005788 // endoplasmic reticulum lumen // inferred from electronic annotation
11723419_a_at	1.82274	1.82274	0.866112	up	COL9A3	BC011705.2		0005576 // extracellular region // inferred from electronic annotation /// 0005578 // proteinaceous extracellular matrix // inferred from electronic annotation /// 0005594 // collagen type IX // inferred from direct assay /// 0005594 // collagen type IX // traceable author statement
11720581_s_at	1.82266	1.82266	0.866044	up	TCF12	NM_003205.3	0006350 // transcription // inferred from electronic annotation /// 0006357 // regulation of transcription from RNA polymerase II promoter // traceable author statement /// 0006357 // regulation of transcription from RNA polymerase II promoter // inferred from electronic annotation /// 0006955 // immune response // traceable author statement /// 0007275 // multicellular organismal development // …	0005634 // nucleus // inferred from direct assay /// 0005634 // nucleus // inferred from electronic annotation /// 0005667 // transcription factor complex // inferred from electronic annotation
11742062_a_at	1.82238	1.82238	0.865822	up	ANP32E	AK303392.1		0005634 // nucleus // inferred from direct assay /// 0005634 // nucleus // inferred from sequence or structural similarity /// 0005634 // nucleus // inferred from electronic annotation /// 0005737 // cytoplasm // inferred from electronic annotation /// 0016023 // cytoplasmic membrane-bounded vesicle // inferred from sequence or structural similarity /// 0016023 // cytoplasmic membrane-bounded ves…
11731828_at	1.8223	1.8223	0.865762	up	GPC2	NM_152742.1	0009058 // biosynthetic process // inferred from electronic annotation /// 0030182 // neuron differentiation // inferred from electronic annotation	0005576 // extracellular region // inferred from electronic annotation /// 0005578 // proteinaceous extracellular matrix // inferred from electronic annotation /// 0005615 // extracellular space // inferred from electronic annotation /// 0005783 // endoplasmic reticulum // inferred from direct assay /// 0005794 // Golgi apparatus // inferred from electronic annotation /// 0005886 // plasma membra…
11715240_at	1.8215	1.8215	0.865126	up	ZNF184	g222831663	0006350 // transcription // inferred from electronic annotation /// 0006355 // regulation of transcription, DNA-dependent // non-traceable author statement /// 0006355 // regulation of transcription, DNA-dependent // inferred from electronic annotation /// 0045449 // regulation of transcription // inferred from electronic annotation	0005622 // intracellular // inferred from electronic annotation /// 0005634 // nucleus // non-traceable author statement /// 0005634 // nucleus // inferred from electronic annotation
11725517_x_at	1.82062	1.82062	0.864433	up	ABCG1	NM_207627.1	0006810 // transport // inferred from electronic annotation /// 0006869 // lipid transport // inferred from electronic annotation /// 0008203 // cholesterol metabolic process // inferred from direct assay /// 0009720 // detection of hormone stimulus // non-traceable author statement /// 0010033 // response to organic substance // inferred from direct assay /// 0010745 // negative regulation of ma…	0000139 // Golgi membrane // inferred from electronic annotation /// 0005768 // endosome // inferred from sequence or structural similarity /// 0005768 // endosome // inferred from electronic annotation /// 0005783 // endoplasmic reticulum // inferred from electronic annotation /// 0005789 // endoplasmic reticulum membrane // inferred from electronic annotation /// 0005794 // Golgi apparatus // i…
11734852_a_at	1.82057	1.82057	0.864386	up	C13orf18	BE676568	0009966 // regulation of signal transduction // inferred from electronic annotation /// 0043666 // regulation of phosphoprotein phosphatase activity // inferred from electronic annotation
11739390_at	1.82054	1.82054	0.864363	up	OXTR	NM_000916.3	0001696 // gastric acid secretion // inferred from electronic annotation /// 0001967 // suckling behavior // inferred from electronic annotation /// 0001975 // response to amphetamine // inferred from electronic annotation /// 0006936 // muscle contraction // traceable author statement /// 0006950 // response to stress // inferred from electronic annotation /// 0007165 // signal transduction // i…	0005886 // plasma membrane // not recorded /// 0005886 // plasma membrane // inferred from electronic annotation /// 0005886 // plasma membrane // traceable author statement /// 0005887 // integral to plasma membrane // traceable author statement /// 0005902 // microvillus // inferred from electronic annotation /// 0005913 // cell-cell adherens junction // inferred from electronic annotation /// …
11731859_at	1.81999	1.81999	0.863933	up	ZNF720	BC055408.1	0006355 // regulation of transcription, DNA-dependent // inferred from electronic annotation	0005622 // intracellular // inferred from electronic annotation
11720825_s_at	1.81983	1.81983	0.863801	up	JAG1	BC098393.1	0001525 // angiogenesis // non-traceable author statement /// 0001709 // cell fate determination // non-traceable author statement /// 0002011 // morphogenesis of an epithelial sheet // inferred from electronic annotation /// 0007154 // cell communication // inferred from electronic annotation /// 0007219 // Notch signaling pathway // non-traceable author statement /// 0007219 // Notch signaling …	0005576 // extracellular region // non-traceable author statement /// 0005886 // plasma membrane // inferred from electronic annotation /// 0005887 // integral to plasma membrane // non-traceable author statement /// 0016020 // membrane // traceable author statement /// 0016020 // membrane // inferred from electronic annotation /// 0016021 // integral to membrane // inferred from electronic annot…
11725847_s_at	1.81952	1.81952	0.863559	up	FAM76B	NM_144664.4
11755137_a_at	1.81882	1.81882	0.863	up	CCDC109B	AA804455		0016020 // membrane // inferred from electronic annotation /// 0016021 // integral to membrane // inferred from electronic annotation
11725259_s_at	1.81847	1.81847	0.862725	up	PPM1B	NM_001033557.1	0006470 // protein dephosphorylation // inferred from electronic annotation /// 0006470 // protein dephosphorylation // traceable author statement	0008287 // protein serine/threonine phosphatase complex // inferred from electronic annotation
11731829_x_at	1.81799	1.81799	0.862341	up	GPC2	NM_152742.1	0009058 // biosynthetic process // inferred from electronic annotation /// 0030182 // neuron differentiation // inferred from electronic annotation	0005576 // extracellular region // inferred from electronic annotation /// 0005578 // proteinaceous extracellular matrix // inferred from electronic annotation /// 0005615 // extracellular space // inferred from electronic annotation /// 0005783 // endoplasmic reticulum // inferred from direct assay /// 0005794 // Golgi apparatus // inferred from electronic annotation /// 0005886 // plasma membra…
11758085_s_at	1.8176	1.8176	0.862031	up	KIAA1712	AW275059
11718231_x_at	1.81711	1.81711	0.861647	up	HLA-F	NM_018950.2	0002474 // antigen processing and presentation of peptide antigen via MHC class I // inferred from electronic annotation /// 0006955 // immune response // inferred from electronic annotation /// 0019882 // antigen processing and presentation // inferred from electronic annotation	0016020 // membrane // inferred from electronic annotation /// 0016021 // integral to membrane // inferred from electronic annotation /// 0042612 // MHC class I protein complex // inferred from electronic annotation
11744366_a_at	1.81684	1.81684	0.861428	up	NCRNA00275	CR936805.1
11724016_a_at	1.81579	1.81579	0.860599	up	FRA10AC1	BC018007.1		0005634 // nucleus // inferred from electronic annotation
11729510_a_at	1.8157	1.8157	0.86053	up	WDR33	NM_001006623.1	0006301 // postreplication repair // non-traceable author statement /// 0007283 // spermatogenesis // non-traceable author statement	0005634 // nucleus // inferred from direct assay /// 0005634 // nucleus // inferred from electronic annotation
11727387_s_at	1.8157	1.8157	0.860527	up	NPY1R	NM_000909.4	0003151 // outflow tract morphogenesis // inferred from mutant phenotype /// 0006006 // glucose metabolic process // inferred from electronic annotation /// 0007165 // signal transduction // inferred from electronic annotation /// 0007186 // G-protein coupled receptor protein signaling pathway // inferred from electronic annotation /// 0007187 // G-protein signaling, coupled to cyclic nucleotide …	0005829 // cytosol // inferred from electronic annotation /// 0005886 // plasma membrane // not recorded /// 0005886 // plasma membrane // inferred from electronic annotation /// 0005887 // integral to plasma membrane // traceable author statement /// 0008021 // synaptic vesicle // inferred from electronic annotation /// 0016020 // membrane // inferred from electronic annotation /// 0016021 // in…
11759664_a_at	1.81404	1.81404	0.859205	up	B4GALNT1	BC029828.1	0001574 // ganglioside biosynthetic process // inferred from electronic annotation /// 0005975 // carbohydrate metabolic process // traceable author statement /// 0006687 // glycosphingolipid metabolic process // inferred from electronic annotation /// 0006687 // glycosphingolipid metabolic process // traceable author statement /// 0007283 // spermatogenesis // inferred from electronic annotation…	0000139 // Golgi membrane // inferred from electronic annotation /// 0005624 // membrane fraction // traceable author statement /// 0005794 // Golgi apparatus // inferred from electronic annotation /// 0005886 // plasma membrane // inferred from electronic annotation /// 0016020 // membrane // inferred from electronic annotation /// 0016021 // integral to membrane // inferred from electronic anno…
11743701_at	1.81402	1.81402	0.85919	up	GNL3L	AA165065	0042254 // ribosome biogenesis // inferred from electronic annotation	0005622 // intracellular // inferred from electronic annotation /// 0005634 // nucleus // inferred from electronic annotation /// 0005730 // nucleolus // inferred from electronic annotation
11759456_x_at	1.81319	1.81319	0.858533	up	TUBB8	NM_177987.1	0007017 // microtubule-based process // inferred from electronic annotation /// 0007018 // microtubule-based movement // inferred from electronic annotation /// 0051258 // protein polymerization // inferred from electronic annotation	0005874 // microtubule // inferred from electronic annotation /// 0043234 // protein complex // inferred from electronic annotation
11755017_a_at	1.81282	1.81282	0.858236	up	CHCHD7	AK098285.1		0005739 // mitochondrion // inferred from electronic annotation
11741789_a_at	1.81277	1.81277	0.858197	up	NDUFB6	NM_182739.1	0006120 // mitochondrial electron transport, NADH to ubiquinone // non-traceable author statement /// 0006120 // mitochondrial electron transport, NADH to ubiquinone // traceable author statement /// 0006810 // transport // inferred from electronic annotation /// 0022900 // electron transport chain // inferred from electronic annotation	0005739 // mitochondrion // inferred from electronic annotation /// 0005743 // mitochondrial inner membrane // inferred from electronic annotation /// 0005747 // mitochondrial respiratory chain complex I // inferred from direct assay /// 0005747 // mitochondrial respiratory chain complex I // non-traceable author statement /// 0016020 // membrane // inferred from electronic annotation /// 0016021…
11732258_s_at	1.81212	1.81212	0.85768	up	SH3RF1	NM_020870.3	0006917 // induction of apoptosis // inferred from electronic annotation /// 0046328 // regulation of JNK cascade // inferred from electronic annotation	0005737 // cytoplasm // inferred from electronic annotation /// 0005794 // Golgi apparatus // inferred from electronic annotation /// 0030027 // lamellipodium // inferred from electronic annotation /// 0042995 // cell projection // inferred from electronic annotation /// 0048471 // perinuclear region of cytoplasm // inferred from electronic annotation
11732274_at	1.81202	1.81202	0.857599	up	ELMOD2	NM_153702.1	0006909 // phagocytosis // inferred from electronic annotation	0005856 // cytoskeleton // inferred from electronic annotation
11756954_s_at	1.8117	1.8117	0.857344	up	ZEB2	BC037975.1	0001755 // neural crest cell migration // inferred from electronic annotation /// 0001756 // somitogenesis // inferred from electronic annotation /// 0001843 // neural tube closure // inferred from electronic annotation /// 0006350 // transcription // inferred from electronic annotation /// 0006355 // regulation of transcription, DNA-dependent // inferred from electronic annotation /// 0007399 //…	0005622 // intracellular // inferred from electronic annotation /// 0005634 // nucleus // inferred by curator /// 0005634 // nucleus // inferred from electronic annotation
11764244_s_at	1.81015	1.81015	0.856107	up	THOC2	BE502160	0006397 // mRNA processing // inferred from electronic annotation /// 0006406 // mRNA export from nucleus // inferred from direct assay /// 0006810 // transport // inferred from electronic annotation /// 0008380 // RNA splicing // inferred from electronic annotation /// 0046784 // intronless viral mRNA export from host nucleus // inferred from direct assay /// 0051028 // mRNA transport // inferre…	0000346 // transcription export complex // inferred from direct assay /// 0000347 // THO complex // inferred from direct assay /// 0000445 // THO complex part of transcription export complex // inferred from direct assay /// 0005634 // nucleus // inferred from electronic annotation
11736247_x_at	1.80993	1.80993	0.855931	up	AMIGO2	BQ000019	0006916 // anti-apoptosis // inferred from electronic annotation /// 0007155 // cell adhesion // inferred from electronic annotation /// 0007156 // homophilic cell adhesion // inferred from sequence or structural similarity /// 0007156 // homophilic cell adhesion // inferred from electronic annotation /// 0007157 // heterophilic cell-cell adhesion // inferred from sequence or structural similarit…	0005634 // nucleus // inferred from electronic annotation /// 0005886 // plasma membrane // inferred from electronic annotation /// 0016020 // membrane // inferred from electronic annotation /// 0016021 // integral to membrane // inferred from electronic annotation
11725047_x_at	1.80976	1.80976	0.855798	up	ANP32E	AY057381.1		0005634 // nucleus // inferred from direct assay /// 0005634 // nucleus // inferred from sequence or structural similarity /// 0005634 // nucleus // inferred from electronic annotation /// 0005737 // cytoplasm // inferred from electronic annotation /// 0016023 // cytoplasmic membrane-bounded vesicle // inferred from sequence or structural similarity /// 0016023 // cytoplasmic membrane-bounded ves…
11748400_s_at	1.80947	1.80947	0.855568	up	TPM4	AK301285.1	0006928 // cellular component movement // traceable author statement /// 0006936 // muscle contraction // not recorded /// 0006979 // response to oxidative stress // inferred from expression pattern	0001725 // stress fiber // inferred from direct assay /// 0005737 // cytoplasm // inferred from electronic annotation /// 0005856 // cytoskeleton // traceable author statement /// 0005856 // cytoskeleton // inferred from electronic annotation /// 0005862 // muscle thin filament tropomyosin // traceable author statement
11732651_at	1.80928	1.80928	0.855417	up	ZNF571	NM_016536.3	0006350 // transcription // inferred from electronic annotation /// 0006355 // regulation of transcription, DNA-dependent // inferred from electronic annotation /// 0045449 // regulation of transcription // inferred from electronic annotation	0005622 // intracellular // inferred from electronic annotation /// 0005634 // nucleus // inferred from direct assay /// 0005634 // nucleus // inferred from electronic annotation
11739931_x_at	1.80903	1.80903	0.855219	up	MCM8	NM_032485.4	0006260 // DNA replication // not recorded /// 0006260 // DNA replication // inferred from electronic annotation /// 0006350 // transcription // inferred from electronic annotation /// 0007049 // cell cycle // inferred from electronic annotation /// 0045449 // regulation of transcription // inferred from electronic annotation	0005634 // nucleus // inferred from electronic annotation /// 0005654 // nucleoplasm // not recorded
11737663_a_at	1.80881	1.80881	0.855038	up	EML5	NM_183387.1		0005737 // cytoplasm // inferred from electronic annotation /// 0005874 // microtubule // inferred from electronic annotation
11759296_at	1.8078	1.8078	0.854234	up	MAP3K2	NM_006609.3	0000187 // activation of MAPK activity // traceable author statement /// 0006468 // protein phosphorylation // traceable author statement /// 0006468 // protein phosphorylation // inferred from electronic annotation /// 0007257 // activation of JUN kinase activity // traceable author statement	0005634 // nucleus // inferred from electronic annotation /// 0005737 // cytoplasm // inferred from electronic annotation /// 0005829 // cytosol // inferred from electronic annotation
11721769_s_at	1.80745	1.80745	0.853953	up	GNE	NM_005476.4	0005975 // carbohydrate metabolic process // inferred from electronic annotation /// 0006047 // UDP-N-acetylglucosamine metabolic process // inferred from electronic annotation /// 0006054 // N-acetylneuraminate metabolic process // traceable author statement /// 0007155 // cell adhesion // traceable author statement /// 0009103 // lipopolysaccharide biosynthetic process // inferred from electron…	0005737 // cytoplasm // inferred from direct assay /// 0005737 // cytoplasm // inferred from electronic annotation /// 0005737 // cytoplasm // traceable author statement /// 0005829 // cytosol // inferred from electronic annotation /// 0015630 // microtubule cytoskeleton // inferred from direct assay
11758570_s_at	1.80723	1.80723	0.853782	up	CDADC1	AW241144
11740425_at	1.80681	1.80681	0.853445	up	PPP4R4	NM_058237.1		0005737 // cytoplasm // inferred from direct assay /// 0005737 // cytoplasm // inferred from electronic annotation /// 0008287 // protein serine/threonine phosphatase complex // inferred from direct assay
11739522_at	1.80652	1.80652	0.85321	up	ST8SIA4	BM969177	0006464 // protein modification process // traceable author statement /// 0006486 // protein glycosylation // inferred from electronic annotation /// 0006491 // N-glycan processing // traceable author statement /// 0007399 // nervous system development // traceable author statement /// 0009311 // oligosaccharide metabolic process // traceable author statement	0000139 // Golgi membrane // inferred from electronic annotation /// 0005794 // Golgi apparatus // inferred from electronic annotation /// 0016020 // membrane // inferred from electronic annotation /// 0016021 // integral to membrane // inferred from electronic annotation /// 0030173 // integral to Golgi membrane // inferred from electronic annotation
AFFX-DapX-M_at	1.8065	1.8065	0.853199	up		AFFX-DapX-M	0006350 // transcription // inferred from electronic annotation /// 0006355 // regulation of transcription, DNA-dependent // inferred from electronic annotation /// 0006396 // RNA processing // inferred from electronic annotation /// 0006464 // protein modification process // inferred from electronic annotation /// 0008033 // tRNA processing // inferred from electronic annotation /// 0008152 // m…	0005737 // cytoplasm // inferred from electronic annotation /// 0005886 // plasma membrane // inferred from electronic annotation /// 0016020 // membrane // inferred from electronic annotation /// 0016021 // integral to membrane // inferred from electronic annotation
11758045_s_at	1.80572	1.80572	0.852577	up	KIAA1804	DB308665	0006468 // protein phosphorylation // inferred from sequence or structural similarity /// 0006468 // protein phosphorylation // inferred from electronic annotation /// 0007257 // activation of JUN kinase activity // inferred from sequence or structural similarity /// 0046777 // protein autophosphorylation // inferred from sequence or structural similarity
11721779_a_at	1.80517	1.80517	0.852131	up	ACBD5	NM_145698.3	0006810 // transport // inferred from electronic annotation	0016020 // membrane // inferred from electronic annotation /// 0016021 // integral to membrane // inferred from electronic annotation
11722882_at	1.80299	1.80299	0.850393	up	C5orf41	BC041709.1	0006355 // regulation of transcription, DNA-dependent // inferred from electronic annotation
11727488_s_at	1.80295	1.80295	0.850363	up	HAUS6	AF533709.1	0007049 // cell cycle // inferred from electronic annotation /// 0007067 // mitosis // inferred from electronic annotation /// 0051225 // spindle assembly // inferred from mutant phenotype /// 0051297 // centrosome organization // inferred from mutant phenotype /// 0051301 // cell division // inferred from electronic annotation	0005737 // cytoplasm // inferred from electronic annotation /// 0005815 // microtubule organizing center // inferred from electronic annotation /// 0005819 // spindle // inferred from electronic annotation /// 0005856 // cytoskeleton // inferred from electronic annotation /// 0005874 // microtubule // inferred from electronic annotation /// 0070652 // HAUS complex // inferred from direct assay
11729398_a_at	1.80211	1.80211	0.849688	up	FBXL20	NM_032875.1		0005737 // cytoplasm // inferred from electronic annotation
11753917_x_at	1.80192	1.80192	0.849539	up	SDCCAG1	AK304695.1		0005634 // nucleus // inferred from direct assay /// 0005634 // nucleus // inferred from electronic annotation /// 0005737 // cytoplasm // inferred from direct assay
11722884_at	1.8013	1.8013	0.849042	up	C5orf41	NM_153607.1	0006355 // regulation of transcription, DNA-dependent // inferred from electronic annotation
11760499_at	1.80113	1.80113	0.848903	up	ZNF451	BC021712.2	0006350 // transcription // inferred from electronic annotation /// 0045449 // regulation of transcription // inferred from electronic annotation	0005622 // intracellular // inferred from electronic annotation /// 0005634 // nucleus // inferred from electronic annotation
11759780_at	1.80096	1.80096	0.848764	up	ANKRD13C	BC016937.2	0006621 // protein retention in ER lumen // inferred from mutant phenotype /// 0010869 // regulation of receptor biosynthetic process // inferred from direct assay /// 0042177 // negative regulation of protein catabolic process // inferred from direct assay	0005783 // endoplasmic reticulum // inferred from direct assay /// 0048471 // perinuclear region of cytoplasm // inferred from direct assay
11755872_a_at	1.80071	1.80071	0.848568	up	ATP11B	BX537779.1	0006754 // ATP biosynthetic process // inferred from electronic annotation /// 0006811 // ion transport // non-traceable author statement /// 0008152 // metabolic process // inferred from electronic annotation /// 0015914 // phospholipid transport // inferred from electronic annotation /// 0015917 // aminophospholipid transport // traceable author statement	0005637 // nuclear inner membrane // non-traceable author statement /// 0016020 // membrane // inferred from electronic annotation /// 0016021 // integral to membrane // inferred from electronic annotation
11717275_s_at	1.79967	1.79967	0.847729	up	COL5A1	BC008760.2	0001568 // blood vessel development // inferred from electronic annotation /// 0003007 // heart morphogenesis // inferred from electronic annotation /// 0007155 // cell adhesion // inferred from mutant phenotype /// 0007155 // cell adhesion // inferred from electronic annotation /// 0016477 // cell migration // inferred from mutant phenotype /// 0030199 // collagen fibril organization // inferred…	0005576 // extracellular region // inferred from electronic annotation /// 0005578 // proteinaceous extracellular matrix // inferred from electronic annotation /// 0005581 // collagen // inferred from electronic annotation /// 0005588 // collagen type V // inferred from mutant phenotype /// 0005588 // collagen type V // traceable author statement /// 0005604 // basement membrane // inferred from …
11739478_s_at	1.79939	1.79939	0.847509	up	SBF2	BC027492.1	0016311 // dephosphorylation // inferred from electronic annotation /// 0042552 // myelination // non-traceable author statement /// 0051262 // protein tetramerization // inferred from electronic annotation	0005737 // cytoplasm // inferred from electronic annotation /// 0005774 // vacuolar membrane // inferred from electronic annotation /// 0016020 // membrane // inferred from direct assay /// 0016020 // membrane // inferred from electronic annotation
11732306_x_at	1.79905	1.79905	0.847235	up	CREB1	BC010636.1	0006350 // transcription // inferred from electronic annotation /// 0006351 // transcription, DNA-dependent // traceable author statement /// 0006355 // regulation of transcription, DNA-dependent // inferred from electronic annotation /// 0006366 // transcription from RNA polymerase II promoter // inferred from electronic annotation /// 0006468 // protein phosphorylation // inferred from direct a…	0000785 // chromatin // inferred from electronic annotation /// 0005634 // nucleus // inferred from direct assay /// 0005634 // nucleus // inferred from electronic annotation /// 0005634 // nucleus // traceable author statement /// 0005654 // nucleoplasm // not recorded /// 0005667 // transcription factor complex // inferred from electronic annotation /// 0005739 // mitochondrion // inferred from…
11729260_a_at	1.79747	1.79747	0.845966	up	ZNF644	CK824491	0006350 // transcription // inferred from electronic annotation /// 0045449 // regulation of transcription // inferred from electronic annotation	0005622 // intracellular // inferred from electronic annotation /// 0005634 // nucleus // inferred from electronic annotation
11743961_a_at	1.79736	1.79736	0.845883	up	CNST	AK074142.1	0042998 // positive regulation of Golgi to plasma membrane protein transport // inferred from mutant phenotype	0005794 // Golgi apparatus // inferred from electronic annotation /// 0005802 // trans-Golgi network // inferred from direct assay /// 0005886 // plasma membrane // inferred from direct assay /// 0005886 // plasma membrane // inferred from electronic annotation /// 0016020 // membrane // inferred from electronic annotation /// 0016021 // integral to membrane // inferred from electronic annotation…
11724970_at	1.79683	1.79683	0.845454	up	FLT1	NM_002019.4	0000186 // activation of MAPKK activity // inferred from electronic annotation /// 0001525 // angiogenesis // inferred from electronic annotation /// 0001569 // patterning of blood vessels // inferred from electronic annotation /// 0001666 // response to hypoxia // inferred from electronic annotation /// 0002040 // sprouting angiogenesis // inferred from electronic annotation /// 0006468 // prote…	0005576 // extracellular region // inferred from electronic annotation /// 0005615 // extracellular space // traceable author statement /// 0005737 // cytoplasm // inferred from direct assay /// 0005886 // plasma membrane // not recorded /// 0005886 // plasma membrane // inferred from direct assay /// 0005886 // plasma membrane // inferred from electronic annotation /// 0005887 // integral to pla…
11722299_a_at	1.79676	1.79676	0.845396	up	RAB7L1	NM_001135663.1	0006810 // transport // inferred from electronic annotation /// 0007264 // small GTPase mediated signal transduction // inferred from electronic annotation /// 0015031 // protein transport // inferred from electronic annotation	0005886 // plasma membrane // inferred from electronic annotation /// 0016020 // membrane // inferred from electronic annotation
11758709_s_at	1.79497	1.79497	0.843958	up	RDH11	AI972157	0008152 // metabolic process // inferred from electronic annotation /// 0042572 // retinol metabolic process // inferred from sequence or structural similarity /// 0055114 // oxidation reduction // inferred from electronic annotation	0005622 // intracellular // inferred from sequence or structural similarity /// 0005783 // endoplasmic reticulum // inferred from electronic annotation /// 0005789 // endoplasmic reticulum membrane // inferred from electronic annotation /// 0016020 // membrane // inferred from electronic annotation /// 0016021 // integral to membrane // inferred from electronic annotation
11758456_s_at	1.79434	1.79434	0.843454	up	GFPT1	BG231890	0002063 // chondrocyte development // inferred from electronic annotation /// 0005975 // carbohydrate metabolic process // inferred from electronic annotation /// 0006002 // fructose 6-phosphate metabolic process // traceable author statement /// 0006112 // energy reserve metabolic process // traceable author statement /// 0006488 // dolichol-linked oligosaccharide biosynthetic process // not rec…	0005737 // cytoplasm // inferred from electronic annotation
11758167_s_at	1.79326	1.79326	0.842583	up	PHTF2	CB051673	0006350 // transcription // inferred from electronic annotation /// 0045449 // regulation of transcription // inferred from electronic annotation	0005634 // nucleus // inferred from electronic annotation /// 0005783 // endoplasmic reticulum // inferred from direct assay
11754262_s_at	1.79325	1.79325	0.842576	up	CHD9	BE880190	0006333 // chromatin assembly or disassembly // inferred from electronic annotation /// 0006350 // transcription // inferred from electronic annotation /// 0016568 // chromatin modification // inferred from electronic annotation /// 0045449 // regulation of transcription // inferred from electronic annotation	0000785 // chromatin // inferred from electronic annotation /// 0005634 // nucleus // inferred from electronic annotation /// 0005737 // cytoplasm // inferred from electronic annotation
11761021_at	1.79322	1.79322	0.842555	up		BC114377.1
11754207_a_at	1.79296	1.79296	0.842341	up	UBE2CBP	AV692609		0005737 // cytoplasm // inferred from electronic annotation
11758652_s_at	1.79263	1.79263	0.842077	up	KANK1	AW193102	0030837 // negative regulation of actin filament polymerization // inferred from direct assay	0005737 // cytoplasm // inferred from electronic annotation
11743577_s_at	1.79239	1.79239	0.841888	up	CPE	BQ128199	0003214 // cardiac left ventricle morphogenesis // inferred from mutant phenotype /// 0006464 // protein modification process // non-traceable author statement /// 0006508 // proteolysis // inferred from electronic annotation /// 0007218 // neuropeptide signaling pathway // non-traceable author statement /// 0008152 // metabolic process // traceable author statement /// 0030070 // insulin process…	0005576 // extracellular region // inferred from electronic annotation /// 0005886 // plasma membrane // traceable author statement
11721917_a_at	1.79203	1.79203	0.841596	up	ANKRD37	NM_181726.2		0005634 // nucleus // inferred from electronic annotation /// 0005737 // cytoplasm // inferred from electronic annotation
11758867_at	1.79158	1.79158	0.841235	up	WDR33	AK002156.1	0006301 // postreplication repair // non-traceable author statement /// 0007283 // spermatogenesis // non-traceable author statement	0005634 // nucleus // inferred from direct assay /// 0005634 // nucleus // inferred from electronic annotation
11719736_s_at	1.79102	1.79102	0.840782	up	FAM134B	NM_001034850.1	0019233 // sensory perception of pain // inferred from mutant phenotype	0005783 // endoplasmic reticulum // inferred from electronic annotation /// 0005794 // Golgi apparatus // inferred from electronic annotation /// 0005801 // cis-Golgi network // inferred from sequence or structural similarity /// 0005801 // cis-Golgi network // inferred from electronic annotation /// 0016020 // membrane // inferred from electronic annotation /// 0016021 // integral to membrane //…
11719589_a_at	1.79033	1.79033	0.840227	up	TOM1L1	NM_005486.2	0006810 // transport // inferred from electronic annotation /// 0006886 // intracellular protein transport // inferred from electronic annotation /// 0015031 // protein transport // inferred from electronic annotation /// 0043162 // ubiquitin-dependent protein catabolic process via the multivesicular body sorting pathway // non-traceable author statement	0005622 // intracellular // inferred from electronic annotation /// 0005764 // lysosome // traceable author statement /// 0005768 // endosome // inferred from direct assay /// 0005768 // endosome // inferred from electronic annotation /// 0005794 // Golgi apparatus // inferred from electronic annotation /// 0005795 // Golgi stack // inferred from electronic annotation /// 0005829 // cytosol // in…
11757701_s_at	1.78851	1.78851	0.838758	up	VAMP4	AA495797	0016192 // vesicle-mediated transport // inferred from electronic annotation	0000139 // Golgi membrane // traceable author statement /// 0005764 // lysosome // traceable author statement /// 0005768 // endosome // traceable author statement /// 0005794 // Golgi apparatus // inferred from electronic annotation /// 0016020 // membrane // inferred from electronic annotation /// 0016021 // integral to membrane // inferred from electronic annotation
11733093_a_at	1.78792	1.78792	0.838284	up	FOXRED2	NM_024955.5	0030433 // ER-associated protein catabolic process // inferred from mutant phenotype /// 0055114 // oxidation reduction // inferred from electronic annotation	0005783 // endoplasmic reticulum // inferred from electronic annotation /// 0005788 // endoplasmic reticulum lumen // inferred from direct assay /// 0005788 // endoplasmic reticulum lumen // inferred from electronic annotation
11755420_a_at	1.78772	1.78772	0.838124	up	KDM4B	AK126854.1	0006350 // transcription // inferred from electronic annotation /// 0016568 // chromatin modification // inferred from electronic annotation /// 0045449 // regulation of transcription // inferred from electronic annotation /// 0055114 // oxidation reduction // inferred from electronic annotation	0005634 // nucleus // inferred from electronic annotation
11734530_x_at	1.78765	1.78765	0.838063	up	HLA-F	NM_001098478.1	0002474 // antigen processing and presentation of peptide antigen via MHC class I // inferred from electronic annotation /// 0006955 // immune response // inferred from electronic annotation /// 0019882 // antigen processing and presentation // inferred from electronic annotation	0016020 // membrane // inferred from electronic annotation /// 0016021 // integral to membrane // inferred from electronic annotation /// 0042612 // MHC class I protein complex // inferred from electronic annotation
11728484_s_at	1.78742	1.78742	0.837875	up	LOC100510742 /// LOC647859 /// OCLN	NM_002538.2	0006461 // protein complex assembly // traceable author statement	0005886 // plasma membrane // not recorded /// 0005886 // plasma membrane // inferred from direct assay /// 0005886 // plasma membrane // traceable author statement /// 0005923 // tight junction // inferred from electronic annotation /// 0016020 // membrane // inferred from electronic annotation /// 0016021 // integral to membrane // inferred from electronic annotation /// 0030054 // cell junctio…
11736262_at	1.78614	1.78614	0.836846	up	INHBE	NM_031479.3	0040007 // growth // inferred from electronic annotation	0005576 // extracellular region // inferred from electronic annotation
11758595_at	1.7857	1.7857	0.836486	up	NBEA	H15123	0008104 // protein localization // inferred from electronic annotation	0005737 // cytoplasm // inferred from electronic annotation /// 0005802 // trans-Golgi network // inferred from sequence or structural similarity /// 0005802 // trans-Golgi network // inferred from electronic annotation /// 0005829 // cytosol // inferred from sequence or structural similarity /// 0005829 // cytosol // inferred from electronic annotation /// 0005886 // plasma membrane // inferred …
11761874_at	1.78552	1.78552	0.836342	up	SLMAP	AY358410.1	0006457 // protein folding // inferred from electronic annotation /// 0006936 // muscle contraction // traceable author statement	0005737 // cytoplasm // inferred from electronic annotation /// 0005783 // endoplasmic reticulum // inferred from direct assay /// 0005790 // smooth endoplasmic reticulum // traceable author statement /// 0005815 // microtubule organizing center // inferred from electronic annotation /// 0005856 // cytoskeleton // inferred from electronic annotation /// 0005886 // plasma membrane // inferred from…
11763586_s_at	1.78521	1.78521	0.83609	up	ATF2	AK128731.1	0006350 // transcription // inferred from electronic annotation /// 0006355 // regulation of transcription, DNA-dependent // inferred from electronic annotation /// 0045449 // regulation of transcription // inferred from electronic annotation	0005622 // intracellular // inferred from electronic annotation /// 0005624 // membrane fraction // inferred from electronic annotation /// 0005634 // nucleus // inferred from direct assay /// 0005634 // nucleus // inferred from electronic annotation /// 0005654 // nucleoplasm // not recorded /// 0005730 // nucleolus // inferred from direct assay
11736953_a_at	1.78504	1.78504	0.835958	up	SETDB2	NM_031915.1	0001947 // heart looping // inferred from sequence or structural similarity /// 0007049 // cell cycle // inferred from electronic annotation /// 0007059 // chromosome segregation // inferred from mutant phenotype /// 0007067 // mitosis // inferred from mutant phenotype /// 0007067 // mitosis // inferred from electronic annotation /// 0007275 // multicellular organismal development // inferred fro…	0005634 // nucleus // inferred from direct assay /// 0005634 // nucleus // inferred from electronic annotation
11741346_a_at	1.78375	1.78375	0.834911	up	C6orf170	NM_152730.4	0007275 // multicellular organismal development // inferred from electronic annotation /// 0032313 // regulation of Rab GTPase activity // inferred from electronic annotation	0005622 // intracellular // inferred from electronic annotation /// 0005737 // cytoplasm // inferred from electronic annotation /// 0005929 // cilium // inferred from electronic annotation /// 0042995 // cell projection // inferred from electronic annotation
11755598_a_at	1.78295	1.78295	0.834263	up	PPP2R3C	BC100021.1		0005634 // nucleus // inferred from electronic annotation /// 0005737 // cytoplasm // inferred from electronic annotation
11758358_x_at	1.78225	1.78225	0.833697	up	HERC2P4 /// LOC100422737 /// SHISA9 /// SLC9A4	AI961193	0006810 // transport // inferred from electronic annotation /// 0006811 // ion transport // inferred from electronic annotation /// 0006812 // cation transport // inferred from electronic annotation /// 0006814 // sodium ion transport // inferred from electronic annotation /// 0006885 // regulation of pH // inferred from electronic annotation /// 0048172 // regulation of short-term neuronal synap…	0005886 // plasma membrane // inferred from electronic annotation /// 0008328 // ionotropic glutamate receptor complex // inferred from sequence or structural similarity /// 0008328 // ionotropic glutamate receptor complex // inferred from electronic annotation /// 0016020 // membrane // inferred from electronic annotation /// 0016021 // integral to membrane // inferred from electronic annotation…
11752849_a_at	1.78219	1.78219	0.83365	up	CWC27	BC012117.1	0006457 // protein folding // inferred from electronic annotation	0005634 // nucleus // inferred from electronic annotation
11754859_x_at	1.78072	1.78072	0.832458	up	C13orf18	AI809286	0009966 // regulation of signal transduction // inferred from electronic annotation /// 0043666 // regulation of phosphoprotein phosphatase activity // inferred from electronic annotation
11754330_a_at	1.78071	1.78071	0.832452	up	IRF2	AL576336	0000122 // negative regulation of transcription from RNA polymerase II promoter // traceable author statement /// 0006350 // transcription // inferred from electronic annotation /// 0006355 // regulation of transcription, DNA-dependent // inferred from electronic annotation /// 0008283 // cell proliferation // traceable author statement /// 0045449 // regulation of transcription // inferred from …	0005634 // nucleus // inferred from electronic annotation
11728052_s_at	1.77857	1.77857	0.830719	up	FAM126B	NM_173822.3		0005622 // intracellular // inferred from direct assay
11754235_a_at	1.77849	1.77849	0.83065	up	PTPRF	AB177856.1	0001960 // negative regulation of cytokine-mediated signaling pathway // inferred from electronic annotation /// 0006470 // protein dephosphorylation // inferred from electronic annotation /// 0007155 // cell adhesion // inferred from electronic annotation /// 0007155 // cell adhesion // traceable author statement /// 0007156 // homophilic cell adhesion // inferred from electronic annotation /// …	0005624 // membrane fraction // inferred from electronic annotation /// 0005626 // insoluble fraction // inferred from electronic annotation /// 0005768 // endosome // inferred from electronic annotation /// 0005792 // microsome // inferred from electronic annotation /// 0005886 // plasma membrane // inferred from electronic annotation /// 0005887 // integral to plasma membrane // traceable autho…
11743653_x_at	1.77814	1.77814	0.830368	up	DEK	BQ229498	0006349 // regulation of gene expression by genetic imprinting // inferred from electronic annotation /// 0006349 // regulation of gene expression by genetic imprinting // inferred from sequence or structural similarity /// 0006350 // transcription // inferred from electronic annotation /// 0006357 // regulation of transcription from RNA polymerase II promoter // traceable author statement /// 00…	0005634 // nucleus // inferred from electronic annotation /// 0005634 // nucleus // traceable author statement /// 0005634 // nucleus // inferred from sequence or structural similarity
11729985_s_at	1.77774	1.77774	0.830041	up	FUT10	AK292993.1	0006457 // protein folding // non-traceable author statement /// 0006486 // protein glycosylation // traceable author statement /// 0006486 // protein glycosylation // inferred from electronic annotation /// 0006605 // protein targeting // non-traceable author statement /// 0007399 // nervous system development // non-traceable author statement /// 0009566 // fertilization // non-traceable author…	0000139 // Golgi membrane // inferred from electronic annotation /// 0005794 // Golgi apparatus // traceable author statement /// 0005794 // Golgi apparatus // inferred from electronic annotation /// 0016020 // membrane // inferred from electronic annotation /// 0016021 // integral to membrane // inferred from electronic annotation /// 0032580 // Golgi cisterna membrane // inferred from electroni…
11728991_a_at	1.77716	1.77716	0.829572	up	IGDCC4	NM_020962.1		0005886 // plasma membrane // inferred from electronic annotation /// 0016020 // membrane // inferred from electronic annotation /// 0016021 // integral to membrane // inferred from electronic annotation
11718886_a_at	1.77701	1.77701	0.829455	up	TPRKB	AF151879.1	0030163 // protein catabolic process // non-traceable author statement	0005634 // nucleus // inferred from direct assay /// 0005634 // nucleus // inferred from electronic annotation /// 0005737 // cytoplasm // inferred from electronic annotation /// 0005829 // cytosol // inferred from direct assay
11757972_s_at	1.77588	1.77588	0.828537	up	MYLIP	AI161170	0006928 // cellular component movement // inferred from mutant phenotype /// 0007399 // nervous system development // inferred from mutant phenotype /// 0010989 // negative regulation of low-density lipoprotein particle clearance // inferred from electronic annotation /// 0016567 // protein ubiquitination // inferred from direct assay /// 0016567 // protein ubiquitination // inferred from electro…	0005622 // intracellular // inferred from direct assay /// 0005737 // cytoplasm // inferred from electronic annotation /// 0005856 // cytoskeleton // inferred from electronic annotation /// 0016020 // membrane // inferred from electronic annotation /// 0016021 // integral to membrane // inferred from electronic annotation /// 0019898 // extrinsic to membrane // inferred from electronic annotation
11755657_s_at	1.77558	1.77558	0.828293	up	DMXL1	AK126726.1
11744050_s_at	1.7747	1.7747	0.827572	up	MAP1B	BX643299	0001578 // microtubule bundle formation // inferred from electronic annotation /// 0007026 // negative regulation of microtubule depolymerization // inferred from electronic annotation /// 0007399 // nervous system development // inferred from electronic annotation /// 0007416 // synapse assembly // inferred from electronic annotation /// 0007417 // central nervous system development // inferred …	0005625 // soluble fraction // inferred from electronic annotation /// 0005829 // cytosol // inferred from electronic annotation /// 0005856 // cytoskeleton // inferred from electronic annotation /// 0005874 // microtubule // inferred from electronic annotation /// 0005875 // microtubule associated complex // inferred from electronic annotation /// 0005875 // microtubule associated complex // tra…
11727504_at	1.77444	1.77444	0.82736	up	SOX7	NM_031439.2	0001706 // endoderm formation // inferred from direct assay /// 0006350 // transcription // inferred from electronic annotation /// 0008285 // negative regulation of cell proliferation // inferred from direct assay /// 0043280 // positive regulation of caspase activity // inferred from direct assay /// 0045449 // regulation of transcription // inferred from electronic annotation /// 0060828 // re…	0005634 // nucleus // inferred from direct assay /// 0005634 // nucleus // inferred from electronic annotation /// 0005737 // cytoplasm // inferred from direct assay
11728840_at	1.77399	1.77399	0.827001	up	TMCC3	NM_020698.2		0016020 // membrane // inferred from electronic annotation /// 0016021 // integral to membrane // inferred from electronic annotation
11735317_a_at	1.77394	1.77394	0.826958	up	CACNB4	NM_001005747.2	0006810 // transport // traceable author statement /// 0006810 // transport // inferred from electronic annotation /// 0006811 // ion transport // inferred from electronic annotation /// 0006816 // calcium ion transport // inferred from electronic annotation /// 0006874 // cellular calcium ion homeostasis // inferred from electronic annotation /// 0007214 // gamma-aminobutyric acid signaling path…	0005829 // cytosol // not recorded /// 0005886 // plasma membrane // inferred from direct assay /// 0005891 // voltage-gated calcium channel complex // inferred from direct assay /// 0005891 // voltage-gated calcium channel complex // inferred from electronic annotation /// 0009898 // internal side of plasma membrane // traceable author statement /// 0045202 // synapse // inferred from direct ass…
11722563_x_at	1.77346	1.77346	0.826567	up	CYP51A1	NM_000786.3	0006694 // steroid biosynthetic process // inferred from electronic annotation /// 0006695 // cholesterol biosynthetic process // inferred from electronic annotation /// 0007165 // signal transduction // inferred from electronic annotation /// 0008610 // lipid biosynthetic process // inferred from electronic annotation /// 0016126 // sterol biosynthetic process // inferred from electronic annotat…	0005783 // endoplasmic reticulum // inferred from electronic annotation /// 0005789 // endoplasmic reticulum membrane // not recorded /// 0005789 // endoplasmic reticulum membrane // inferred from electronic annotation /// 0005792 // microsome // inferred from electronic annotation /// 0016020 // membrane // inferred from electronic annotation /// 0016021 // integral to membrane // inferred from …
11730267_a_at	1.77338	1.77338	0.826504	up	PPIG	NM_004792.2	0006457 // protein folding // inferred from electronic annotation /// 0008380 // RNA splicing // traceable author statement	0005634 // nucleus // inferred from electronic annotation /// 0005634 // nucleus // traceable author statement /// 0005654 // nucleoplasm // traceable author statement /// 0016363 // nuclear matrix // inferred from electronic annotation /// 0016607 // nuclear speck // inferred from electronic annotation
11759070_s_at	1.77238	1.77238	0.825686	up	ZNF551	NM_138347.3	0006350 // transcription // inferred from electronic annotation /// 0006355 // regulation of transcription, DNA-dependent // inferred from electronic annotation /// 0045449 // regulation of transcription // inferred from electronic annotation	0005622 // intracellular // inferred from electronic annotation /// 0005634 // nucleus // inferred from electronic annotation
11718246_a_at	1.77233	1.77233	0.825648	up	KIAA0146	NM_001080394.1
11724821_a_at	1.77197	1.77197	0.825355	up	NEK6	AB026289.1	0006468 // protein phosphorylation // inferred from direct assay /// 0006468 // protein phosphorylation // inferred from electronic annotation /// 0006915 // apoptosis // inferred from electronic annotation /// 0007049 // cell cycle // inferred from electronic annotation /// 0007059 // chromosome segregation // inferred from direct assay /// 0007059 // chromosome segregation // inferred from elec…	0005634 // nucleus // inferred from direct assay /// 0005634 // nucleus // inferred from electronic annotation /// 0005737 // cytoplasm // inferred from direct assay /// 0005737 // cytoplasm // inferred from electronic annotation
11730394_at	1.77054	1.77054	0.824192	up	ZNF552	NM_024762.3	0006350 // transcription // inferred from electronic annotation /// 0006355 // regulation of transcription, DNA-dependent // inferred from electronic annotation /// 0045449 // regulation of transcription // inferred from electronic annotation	0005622 // intracellular // inferred from electronic annotation /// 0005634 // nucleus // inferred from electronic annotation
11725516_s_at	1.77046	1.77046	0.824121	up	ABCG1	NM_207627.1	0006810 // transport // inferred from electronic annotation /// 0006869 // lipid transport // inferred from electronic annotation /// 0008203 // cholesterol metabolic process // inferred from direct assay /// 0009720 // detection of hormone stimulus // non-traceable author statement /// 0010033 // response to organic substance // inferred from direct assay /// 0010745 // negative regulation of ma…	0000139 // Golgi membrane // inferred from electronic annotation /// 0005768 // endosome // inferred from sequence or structural similarity /// 0005768 // endosome // inferred from electronic annotation /// 0005783 // endoplasmic reticulum // inferred from electronic annotation /// 0005789 // endoplasmic reticulum membrane // inferred from electronic annotation /// 0005794 // Golgi apparatus // i…
11722748_at	1.77032	1.77032	0.824014	up	HOOK3	BC056146.1	0006810 // transport // inferred from electronic annotation /// 0007032 // endosome organization // inferred from mutant phenotype /// 0007040 // lysosome organization // inferred from mutant phenotype /// 0008333 // endosome to lysosome transport // inferred from mutant phenotype /// 0015031 // protein transport // inferred from electronic annotation /// 0022027 // interkinetic nuclear migration…	0000242 // pericentriolar material // inferred from sequence or structural similarity /// 0005737 // cytoplasm // inferred from electronic annotation /// 0005794 // Golgi apparatus // inferred from electronic annotation /// 0005801 // cis-Golgi network // inferred from direct assay /// 0005813 // centrosome // inferred from sequence or structural similarity /// 0005856 // cytoskeleton // inferred…
11757671_a_at	1.77015	1.77015	0.823869	up	FAM200B	BE677948
11739503_at	1.76955	1.76955	0.82338	up	ABCA1	AF165281.1	0002790 // peptide secretion // inferred from electronic annotation /// 0006497 // protein lipidation // inferred from electronic annotation /// 0006629 // lipid metabolic process // inferred from electronic annotation /// 0006810 // transport // inferred from electronic annotation /// 0006911 // phagocytosis, engulfment // inferred from electronic annotation /// 0007040 // lysosome organization …	0005624 // membrane fraction // inferred from direct assay /// 0005794 // Golgi apparatus // inferred from electronic annotation /// 0005886 // plasma membrane // not recorded /// 0005886 // plasma membrane // inferred from electronic annotation /// 0005887 // integral to plasma membrane // inferred from direct assay /// 0005887 // integral to plasma membrane // inferred from electronic annotatio…
11737040_s_at	1.76877	1.76877	0.822748	up	PHLDB2	NM_001134439.1	0006629 // lipid metabolic process // inferred from electronic annotation /// 0007165 // signal transduction // inferred from electronic annotation /// 0016042 // lipid catabolic process // inferred from electronic annotation	0005737 // cytoplasm // inferred from electronic annotation /// 0016020 // membrane // inferred from electronic annotation
11758429_s_at	1.76857	1.76857	0.822582	up	MIR17HG	AU150679		0016020 // membrane // inferred from electronic annotation /// 0016021 // integral to membrane // inferred from electronic annotation
11727805_a_at	1.76687	1.76687	0.8212	up	UBE2W	NM_001001481.1	0006513 // protein monoubiquitination // inferred from direct assay /// 0043687 // post-translational protein modification // inferred from electronic annotation /// 0051246 // regulation of protein metabolic process // inferred from electronic annotation /// 0070979 // protein K11-linked ubiquitination // inferred from direct assay
11754389_x_at	1.76673	1.76673	0.821079	up	LRRC57	AK094891.1
11754522_a_at	1.76611	1.76611	0.820578	up	SUGT1	AJ344097.1	0007067 // mitosis // traceable author statement	0000151 // ubiquitin ligase complex // traceable author statement /// 0000776 // kinetochore // traceable author statement
11760500_x_at	1.76526	1.76526	0.819881	up	ZNF451	BC021712.2	0006350 // transcription // inferred from electronic annotation /// 0045449 // regulation of transcription // inferred from electronic annotation	0005622 // intracellular // inferred from electronic annotation /// 0005634 // nucleus // inferred from electronic annotation
11718402_a_at	1.76409	1.76409	0.818925	up	NUDT21	BC001403.2	0006397 // mRNA processing // inferred from direct assay /// 0006397 // mRNA processing // inferred from electronic annotation /// 0008380 // RNA splicing // not recorded	0005634 // nucleus // inferred from electronic annotation /// 0005813 // centrosome // inferred from direct assay /// 0042382 // paraspeckles // inferred from direct assay
11760225_at	1.76317	1.76317	0.818174	up	PLK1S1	BC039296.1	0007051 // spindle organization // inferred from mutant phenotype	0005737 // cytoplasm // inferred from electronic annotation /// 0005813 // centrosome // inferred from direct assay /// 0005815 // microtubule organizing center // inferred from electronic annotation /// 0005856 // cytoskeleton // inferred from electronic annotation
11741107_a_at	1.76161	1.76161	0.816898	up	MRPS14	NM_022100.1	0006412 // translation // non-traceable author statement /// 0006412 // translation // inferred from electronic annotation	0005622 // intracellular // inferred from electronic annotation /// 0005739 // mitochondrion // inferred from electronic annotation /// 0005761 // mitochondrial ribosome // non-traceable author statement /// 0005840 // ribosome // inferred from electronic annotation /// 0030529 // ribonucleoprotein complex // inferred from electronic annotation
11728688_x_at	1.76088	1.76088	0.8163	up	SFXN1	NM_022754.5	0006810 // transport // inferred from electronic annotation /// 0006811 // ion transport // inferred from electronic annotation /// 0006812 // cation transport // inferred from electronic annotation /// 0006826 // iron ion transport // inferred from electronic annotation /// 0030218 // erythrocyte differentiation // inferred from electronic annotation /// 0055085 // transmembrane transport // inf…	0005739 // mitochondrion // inferred from direct assay /// 0005739 // mitochondrion // inferred from electronic annotation /// 0005743 // mitochondrial inner membrane // inferred from electronic annotation /// 0016020 // membrane // inferred from electronic annotation /// 0016021 // integral to membrane // inferred from electronic annotation /// 0031966 // mitochondrial membrane // inferred from …
11721204_a_at	1.76051	1.76051	0.815991	up	ANK3	NM_020987.2	0007016 // cytoskeletal anchoring at plasma membrane // traceable author statement /// 0007165 // signal transduction // inferred from electronic annotation /// 0007411 // axon guidance // inferred from electronic annotation /// 0045184 // establishment of protein localization // inferred from mutant phenotype /// 0050808 // synapse organization // inferred from electronic annotation	0005624 // membrane fraction // inferred from electronic annotation /// 0005737 // cytoplasm // inferred from electronic annotation /// 0005783 // endoplasmic reticulum // traceable author statement /// 0005794 // Golgi apparatus // traceable author statement /// 0005856 // cytoskeleton // inferred from electronic annotation /// 0016323 // basolateral plasma membrane // inferred from direct assay…
11728800_s_at	1.76047	1.76047	0.815961	up	FBXL4	BC055010.1	0006511 // ubiquitin-dependent protein catabolic process // traceable author statement	0000151 // ubiquitin ligase complex // traceable author statement /// 0005634 // nucleus // inferred from electronic annotation /// 0005737 // cytoplasm // inferred from electronic annotation
11740158_x_at	1.76033	1.76033	0.815844	up	ATG10	BC029268.1	0006497 // protein lipidation // inferred from sequence or structural similarity /// 0006497 // protein lipidation // inferred from electronic annotation /// 0006810 // transport // inferred from electronic annotation /// 0006914 // autophagy // inferred from mutant phenotype /// 0006914 // autophagy // inferred from electronic annotation /// 0015031 // protein transport // inferred from electron…	0005622 // intracellular // inferred from direct assay /// 0005737 // cytoplasm // inferred from electronic annotation
11722970_a_at	1.76019	1.76019	0.815733	up	CREB5	NM_182898.2	0006350 // transcription // inferred from electronic annotation /// 0006355 // regulation of transcription, DNA-dependent // inferred from electronic annotation /// 0006366 // transcription from RNA polymerase II promoter // traceable author statement /// 0045449 // regulation of transcription // inferred from electronic annotation /// 0045893 // positive regulation of transcription, DNA-dependen…	0005622 // intracellular // inferred from electronic annotation /// 0005634 // nucleus // inferred by curator /// 0005634 // nucleus // inferred from electronic annotation
11739233_a_at	1.75909	1.75909	0.814832	up	SAFB2	BC025279.1	0006350 // transcription // inferred from electronic annotation /// 0045449 // regulation of transcription // inferred from electronic annotation	0005634 // nucleus // inferred from electronic annotation /// 0005737 // cytoplasm // inferred from electronic annotation
11758649_s_at	1.75884	1.75884	0.814626	up	FBXW11	H99943	0000209 // protein polyubiquitination // inferred from direct assay /// 0006470 // protein dephosphorylation // inferred from sequence or structural similarity /// 0007049 // cell cycle // inferred from electronic annotation /// 0016055 // Wnt receptor signaling pathway // inferred from electronic annotation /// 0016567 // protein ubiquitination // inferred from direct assay /// 0016567 // protei…	0000151 // ubiquitin ligase complex // non-traceable author statement /// 0005634 // nucleus // inferred from sequence or structural similarity /// 0005634 // nucleus // inferred from electronic annotation /// 0005737 // cytoplasm // inferred from electronic annotation /// 0005829 // cytosol // inferred from sequence or structural similarity /// 0019005 // SCF ubiquitin ligase complex // inferred…
11715474_at	1.75847	1.75847	0.81432	up	DDX17	AK303049.1	0006396 // RNA processing // traceable author statement	0005634 // nucleus // inferred from electronic annotation /// 0005634 // nucleus // traceable author statement
11718397_s_at	1.75833	1.75833	0.814203	up	JUN	AW008290	0001525 // angiogenesis // inferred from electronic annotation /// 0001836 // release of cytochrome c from mitochondria // inferred from electronic annotation /// 0006350 // transcription // inferred from electronic annotation /// 0006355 // regulation of transcription, DNA-dependent // inferred from electronic annotation /// 0006366 // transcription from RNA polymerase II promoter // inferred fr…	0000228 // nuclear chromosome // traceable author statement /// 0000790 // nuclear chromatin // inferred from electronic annotation /// 0005634 // nucleus // inferred from electronic annotation /// 0005654 // nucleoplasm // not recorded /// 0005667 // transcription factor complex // inferred from electronic annotation /// 0005829 // cytosol // inferred from electronic annotation
11735511_x_at	1.75769	1.75769	0.813678	up	PHTF2	NM_001127357.1	0006350 // transcription // inferred from electronic annotation /// 0045449 // regulation of transcription // inferred from electronic annotation	0005634 // nucleus // inferred from electronic annotation /// 0005783 // endoplasmic reticulum // inferred from direct assay
11718592_s_at	1.75742	1.75742	0.813459	up	RTN4	NM_020532.4	0001525 // angiogenesis // inferred from electronic annotation /// 0006915 // apoptosis // non-traceable author statement /// 0007399 // nervous system development // inferred from electronic annotation /// 0007568 // aging // inferred from electronic annotation /// 0010977 // negative regulation of neuron projection development // inferred from electronic annotation /// 0014823 // response to ac…	0005635 // nuclear envelope // inferred from direct assay /// 0005737 // cytoplasm // inferred from electronic annotation /// 0005783 // endoplasmic reticulum // non-traceable author statement /// 0005783 // endoplasmic reticulum // inferred from electronic annotation /// 0005789 // endoplasmic reticulum membrane // inferred from electronic annotation /// 0005886 // plasma membrane // not recorde…
11717419_a_at	1.75681	1.75681	0.812955	up	DNAL1	AF542071.1
11722488_a_at	1.7568	1.7568	0.812948	up	ALG11 /// UTP14C	BC142998.1	0006364 // rRNA processing // inferred from electronic annotation /// 0006488 // dolichol-linked oligosaccharide biosynthetic process // not recorded /// 0007126 // meiosis // inferred from electronic annotation /// 0007275 // multicellular organismal development // inferred from electronic annotation /// 0007283 // spermatogenesis // inferred from electronic annotation /// 0009058 // biosyntheti…	0005634 // nucleus // inferred from electronic annotation /// 0005730 // nucleolus // inferred from electronic annotation /// 0016020 // membrane // inferred from electronic annotation /// 0016021 // integral to membrane // inferred from electronic annotation /// 0030529 // ribonucleoprotein complex // inferred from electronic annotation /// 0032040 // small-subunit processome // inferred from el…
11739518_a_at	1.75666	1.75666	0.812837	up	FLRT3	NM_013281.2	0007155 // cell adhesion // inferred from electronic annotation	0005578 // proteinaceous extracellular matrix // non-traceable author statement /// 0005887 // integral to plasma membrane // non-traceable author statement /// 0016020 // membrane // inferred from electronic annotation /// 0016021 // integral to membrane // inferred from electronic annotation
11716662_at	1.7563	1.7563	0.812542	up	KIAA0247	NM_014734.3		0016020 // membrane // inferred from electronic annotation /// 0016021 // integral to membrane // inferred from electronic annotation
11732756_a_at	1.75625	1.75625	0.812499	up	ELAVL2	NM_004432.2	0006355 // regulation of transcription, DNA-dependent // traceable author statement
11757290_s_at	1.7562	1.7562	0.812459	up	COL5A2	CN346153	0001501 // skeletal system development // inferred from electronic annotation /// 0001503 // ossification // inferred from electronic annotation /// 0007165 // signal transduction // inferred from electronic annotation /// 0030199 // collagen fibril organization // inferred from mutant phenotype /// 0030199 // collagen fibril organization // inferred from sequence or structural similarity /// 003…	0005576 // extracellular region // inferred from electronic annotation /// 0005578 // proteinaceous extracellular matrix // inferred from electronic annotation /// 0005581 // collagen // inferred from electronic annotation /// 0005588 // collagen type V // inferred from mutant phenotype /// 0031012 // extracellular matrix // non-traceable author statement
11719527_a_at	1.75615	1.75615	0.81242	up	FBXL16	NM_153350.2
11729216_at	1.75613	1.75613	0.812402	up	PIGX	NM_017861.2	0006506 // GPI anchor biosynthetic process // inferred from electronic annotation /// 0016254 // preassembly of GPI anchor in ER membrane // not recorded	0005783 // endoplasmic reticulum // inferred from electronic annotation /// 0005789 // endoplasmic reticulum membrane // inferred from electronic annotation /// 0016020 // membrane // inferred from electronic annotation /// 0016021 // integral to membrane // inferred from electronic annotation
11748401_x_at	1.75544	1.75544	0.811833	up	TPM4	AK301285.1	0006928 // cellular component movement // traceable author statement /// 0006936 // muscle contraction // not recorded /// 0006979 // response to oxidative stress // inferred from expression pattern	0001725 // stress fiber // inferred from direct assay /// 0005737 // cytoplasm // inferred from electronic annotation /// 0005856 // cytoskeleton // traceable author statement /// 0005856 // cytoskeleton // inferred from electronic annotation /// 0005862 // muscle thin filament tropomyosin // traceable author statement
11734849_a_at	1.7539	1.7539	0.810568	up	CELSR2	NM_001408.2	0007155 // cell adhesion // inferred from electronic annotation /// 0007156 // homophilic cell adhesion // inferred from sequence or structural similarity /// 0007156 // homophilic cell adhesion // inferred from electronic annotation /// 0007165 // signal transduction // inferred from electronic annotation /// 0007166 // cell surface receptor linked signaling pathway // inferred from electronic a…	0005737 // cytoplasm // inferred from sequence or structural similarity /// 0005737 // cytoplasm // inferred from electronic annotation /// 0005886 // plasma membrane // inferred from sequence or structural similarity /// 0005886 // plasma membrane // inferred from electronic annotation /// 0016020 // membrane // inferred from electronic annotation /// 0016021 // integral to membrane // non-trace…
11763528_s_at	1.75352	1.75352	0.810254	up	SLC12A4	AK097808.1	0006810 // transport // traceable author statement /// 0006810 // transport // inferred from electronic annotation /// 0006811 // ion transport // inferred from electronic annotation /// 0006813 // potassium ion transport // inferred from electronic annotation /// 0006814 // sodium ion transport // inferred from electronic annotation /// 0006821 // chloride transport // inferred from electronic a…	0005624 // membrane fraction // traceable author statement /// 0005887 // integral to plasma membrane // traceable author statement /// 0016020 // membrane // inferred from electronic annotation /// 0016021 // integral to membrane // inferred from electronic annotation
11758568_s_at	1.7534	1.7534	0.810158	up	ANKRD32	AI679970		0005622 // intracellular // inferred from electronic annotation /// 0005634 // nucleus // inferred from electronic annotation /// 0005813 // centrosome // inferred from electronic annotation
11756769_a_at	1.75317	1.75317	0.809967	up	IL12A	BC035571.1	0001916 // positive regulation of T cell mediated cytotoxicity // inferred from direct assay /// 0002860 // positive regulation of natural killer cell mediated cytotoxicity directed against tumor cell target // inferred from direct assay /// 0006955 // immune response // traceable author statement /// 0006955 // immune response // inferred from electronic annotation /// 0007050 // cell cycle arre…	0005576 // extracellular region // inferred from electronic annotation /// 0005615 // extracellular space // inferred from direct assay /// 0005615 // extracellular space // inferred from electronic annotation /// 0043514 // interleukin-12 complex // inferred from direct assay /// 0043514 // interleukin-12 complex // non-traceable author statement /// 0043514 // interleukin-12 complex // inferred…
11718675_s_at	1.75121	1.75121	0.808351	up	C9orf5	NM_032012.3		0016020 // membrane // inferred from electronic annotation /// 0016021 // integral to membrane // non-traceable author statement /// 0016021 // integral to membrane // inferred from electronic annotation
11724912_at	1.7508	1.7508	0.808015	up	C4orf31	NM_024574.3	0010811 // positive regulation of cell-substrate adhesion // inferred from electronic annotation /// 0019800 // peptide cross-linking via chondroitin 4-sulfate glycosaminoglycan // inferred from electronic annotation /// 0030198 // extracellular matrix organization // inferred from electronic annotation	0005576 // extracellular region // inferred from electronic annotation /// 0031012 // extracellular matrix // inferred from electronic annotation
11761464_at	1.75077	1.75077	0.807989	up	EDEM3	BC105586.1	0006986 // response to unfolded protein // inferred from electronic annotation	0005783 // endoplasmic reticulum // inferred from electronic annotation /// 0005788 // endoplasmic reticulum lumen // inferred from electronic annotation /// 0016020 // membrane // inferred from electronic annotation
11758388_s_at	1.7505	1.7505	0.807766	up	LHX8	DB302169	0006350 // transcription // inferred from electronic annotation /// 0006355 // regulation of transcription, DNA-dependent // inferred from electronic annotation /// 0007611 // learning or memory // inferred from electronic annotation /// 0008585 // female gonad development // inferred from electronic annotation /// 0021879 // forebrain neuron differentiation // inferred from electronic annotation…	0005634 // nucleus // inferred from electronic annotation
11733239_x_at	1.74947	1.74947	0.80692	up	RPGRIP1L	CA443497	0001701 // in utero embryonic development // inferred from electronic annotation /// 0001822 // kidney development // inferred from electronic annotation /// 0001889 // liver development // inferred from electronic annotation /// 0007368 // determination of left/right symmetry // inferred from electronic annotation /// 0007382 // specification of segmental identity, maxillary segment // inferred …	0005737 // cytoplasm // inferred from direct assay /// 0005737 // cytoplasm // inferred from electronic annotation /// 0005813 // centrosome // inferred from direct assay /// 0005815 // microtubule organizing center // inferred from electronic annotation /// 0005856 // cytoskeleton // inferred from electronic annotation /// 0005929 // cilium // inferred from direct assay /// 0005929 // cilium // …
11757817_s_at	1.74928	1.74928	0.806765	up	BASP1	R25379	0032582 // negative regulation of gene-specific transcription // inferred from direct assay /// 0032582 // negative regulation of gene-specific transcription // inferred from mutant phenotype /// 0072112 // glomerular visceral epithelial cell differentiation // inferred from sequence or structural similarity	0005634 // nucleus // inferred from direct assay /// 0005634 // nucleus // inferred from electronic annotation /// 0005737 // cytoplasm // inferred from direct assay /// 0005737 // cytoplasm // inferred from electronic annotation /// 0005856 // cytoskeleton // traceable author statement /// 0005886 // plasma membrane // inferred from electronic annotation /// 0005886 // plasma membrane // traceab…
11730080_x_at	1.74896	1.74896	0.806501	up	IL28RA	NM_170743.2	0007596 // blood coagulation // inferred from electronic annotation /// 0008285 // negative regulation of cell proliferation // non-traceable author statement /// 0050691 // regulation of defense response to virus by host // inferred from direct assay	0016020 // membrane // inferred from electronic annotation /// 0016021 // integral to membrane // non-traceable author statement /// 0016021 // integral to membrane // inferred from electronic annotation /// 0032002 // interleukin-28 receptor complex // inferred from direct assay
11755437_a_at	1.7488	1.7488	0.806369	up	TCERG1	AK126455.1	0006350 // transcription // inferred from electronic annotation /// 0006366 // transcription from RNA polymerase II promoter // traceable author statement /// 0045449 // regulation of transcription // inferred from electronic annotation	0005634 // nucleus // inferred from electronic annotation /// 0005634 // nucleus // traceable author statement
11727214_a_at	1.74789	1.74789	0.805615	up	DTWD1	BC032535.2
11756416_a_at	1.74786	1.74786	0.80559	up	PLK1S1	AL110196.1	0007051 // spindle organization // inferred from mutant phenotype	0005737 // cytoplasm // inferred from electronic annotation /// 0005813 // centrosome // inferred from direct assay /// 0005815 // microtubule organizing center // inferred from electronic annotation /// 0005856 // cytoskeleton // inferred from electronic annotation
11734096_a_at	1.74735	1.74735	0.805172	up	TMEM108	BC000568.2		0016020 // membrane // inferred from electronic annotation /// 0016021 // integral to membrane // inferred from electronic annotation
11740256_s_at	1.74725	1.74725	0.805085	up	GJC1	BG614188	0001570 // vasculogenesis // inferred from electronic annotation /// 0006810 // transport // non-traceable author statement /// 0006936 // muscle contraction // traceable author statement /// 0007043 // cell-cell junction assembly // traceable author statement /// 0007154 // cell communication // inferred from electronic annotation /// 0007267 // cell-cell signaling // inferred from electronic an…	0005886 // plasma membrane // inferred from electronic annotation /// 0005921 // gap junction // traceable author statement /// 0005921 // gap junction // inferred from electronic annotation /// 0005922 // connexon complex // inferred from electronic annotation /// 0016020 // membrane // inferred from electronic annotation /// 0016021 // integral to membrane // inferred from electronic annotation…
11760705_a_at	1.74722	1.74722	0.805057	up	NDUFS2	AK301641.1	0006120 // mitochondrial electron transport, NADH to ubiquinone // non-traceable author statement /// 0006810 // transport // inferred from electronic annotation /// 0006979 // response to oxidative stress // inferred from direct assay /// 0019684 // photosynthesis, light reaction // inferred from electronic annotation /// 0022900 // electron transport chain // inferred from electronic annotation…	0005739 // mitochondrion // inferred from direct assay /// 0005739 // mitochondrion // non-traceable author statement /// 0005739 // mitochondrion // inferred from electronic annotation /// 0005743 // mitochondrial inner membrane // inferred from electronic annotation /// 0005747 // mitochondrial respiratory chain complex I // inferred from direct assay /// 0005747 // mitochondrial respiratory ch…
11717516_s_at	1.74592	1.74592	0.803984	up	EFHD1	NM_025202.2	0031175 // neuron projection development // inferred from electronic annotation	0005739 // mitochondrion // inferred from electronic annotation /// 0005743 // mitochondrial inner membrane // inferred from electronic annotation
11723556_x_at	1.74591	1.74591	0.803978	up	DCAF16	NM_017741.3	0016567 // protein ubiquitination // inferred by curator	0080008 // CUL4 RING ubiquitin ligase complex // inferred from direct assay
11719827_a_at	1.74584	1.74584	0.803918	up	QPCT	NM_012413.3	0006464 // protein modification process // traceable author statement /// 0006508 // proteolysis // inferred from electronic annotation
11716512_a_at	1.74448	1.74448	0.802795	up	SRRM2	BC046104.1	0006397 // mRNA processing // inferred from electronic annotation /// 0008380 // RNA splicing // inferred from electronic annotation	0005634 // nucleus // inferred from electronic annotation /// 0005681 // spliceosomal complex // inferred from electronic annotation /// 0015030 // Cajal body // inferred from direct assay /// 0016607 // nuclear speck // inferred from direct assay /// 0016607 // nuclear speck // inferred from electronic annotation
11734150_x_at	1.74435	1.74435	0.802693	up	PLAGL1	NM_002656.3	0006350 // transcription // inferred from electronic annotation /// 0006917 // induction of apoptosis // traceable author statement /// 0007050 // cell cycle arrest // traceable author statement /// 0045449 // regulation of transcription // inferred from electronic annotation /// 0045944 // positive regulation of transcription from RNA polymerase II promoter // inferred from direct assay	0005622 // intracellular // inferred from electronic annotation /// 0005634 // nucleus // inferred from electronic annotation
11717552_s_at	1.74415	1.74415	0.802523	up	FNBP1L	NM_001024948.1	0006897 // endocytosis // inferred from electronic annotation	0005737 // cytoplasm // inferred from electronic annotation /// 0005856 // cytoskeleton // inferred from electronic annotation /// 0005886 // plasma membrane // inferred from electronic annotation /// 0005938 // cell cortex // inferred from electronic annotation /// 0016020 // membrane // inferred from electronic annotation /// 0016023 // cytoplasmic membrane-bounded vesicle // inferred from elec…
11737942_s_at	1.74366	1.74366	0.802121	up	HDHD2	NM_032124.4	0008152 // metabolic process // inferred from electronic annotation
11728110_at	1.74355	1.74355	0.802029	up	GRIP1	NM_021150.2	0007399 // nervous system development // inferred from electronic annotation /// 0008104 // protein localization // inferred from electronic annotation /// 0023034 // intracellular signaling pathway // non-traceable author statement /// 0030521 // androgen receptor signaling pathway // non-traceable author statement /// 0045893 // positive regulation of transcription, DNA-dependent // non-traceab…	0005783 // endoplasmic reticulum // inferred from electronic annotation /// 0005829 // cytosol // not recorded /// 0005886 // plasma membrane // not recorded /// 0005886 // plasma membrane // inferred from electronic annotation /// 0016020 // membrane // inferred from electronic annotation /// 0016023 // cytoplasmic membrane-bounded vesicle // inferred from electronic annotation /// 0030054 // ce…
11722736_s_at	1.74276	1.74276	0.80137	up	APPL1	NM_012096.2	0007049 // cell cycle // inferred from electronic annotation /// 0007165 // signal transduction // traceable author statement /// 0008283 // cell proliferation // inferred from direct assay /// 0008286 // insulin receptor signaling pathway // traceable author statement /// 0046324 // regulation of glucose import // inferred from mutant phenotype /// 0090003 // regulation of establishment of prote…	0005634 // nucleus // inferred from direct assay /// 0005634 // nucleus // inferred from electronic annotation /// 0005737 // cytoplasm // inferred by curator /// 0005768 // endosome // inferred from electronic annotation /// 0005792 // microsome // inferred from direct assay /// 0005829 // cytosol // inferred from direct assay /// 0010008 // endosome membrane // inferred from direct assay /// 00…
11745030_at	1.74214	1.74214	0.80086	up	C15orf5	AF216224.1
11735224_a_at	1.74183	1.74183	0.800604	up	KLRG1	NM_005810.3	0006954 // inflammatory response // traceable author statement /// 0006968 // cellular defense response // traceable author statement /// 0007166 // cell surface receptor linked signaling pathway // traceable author statement	0016020 // membrane // inferred from electronic annotation /// 0016021 // integral to membrane // inferred from electronic annotation /// 0016021 // integral to membrane // traceable author statement
11738893_s_at	1.7414	1.7414	0.800246	up	TPM1	NM_000366.5	0001701 // in utero embryonic development // inferred from electronic annotation /// 0003065 // positive regulation of heart rate by epinephrine // inferred from sequence or structural similarity /// 0006928 // cellular component movement // traceable author statement /// 0006936 // muscle contraction // not recorded /// 0006937 // regulation of muscle contraction // traceable author statement //…	0001725 // stress fiber // inferred from direct assay /// 0005737 // cytoplasm // inferred from direct assay /// 0005737 // cytoplasm // inferred from electronic annotation /// 0005856 // cytoskeleton // traceable author statement /// 0005856 // cytoskeleton // inferred from electronic annotation /// 0005862 // muscle thin filament tropomyosin // traceable author statement /// 0015629 // actin cy…
11722754_a_at	1.73982	1.73982	0.798934	up	SHPRH	NM_001042683.1	0006281 // DNA repair // inferred from electronic annotation /// 0006334 // nucleosome assembly // inferred from electronic annotation /// 0006974 // response to DNA damage stimulus // inferred from electronic annotation	0000786 // nucleosome // inferred from electronic annotation /// 0005634 // nucleus // inferred from electronic annotation
11722022_s_at	1.73919	1.73919	0.798419	up	CDK5R1	NM_003885.2	0000079 // regulation of cyclin-dependent protein kinase activity // traceable author statement /// 0001764 // neuron migration // inferred from sequence or structural similarity /// 0001764 // neuron migration // inferred from electronic annotation /// 0006468 // protein phosphorylation // inferred from electronic annotation /// 0007158 // neuron cell-cell adhesion // inferred from sequence or s…	0005634 // nucleus // inferred from sequence or structural similarity /// 0005634 // nucleus // inferred from electronic annotation /// 0005737 // cytoplasm // inferred from sequence or structural similarity /// 0005737 // cytoplasm // inferred from electronic annotation /// 0005886 // plasma membrane // inferred from electronic annotation /// 0016020 // membrane // inferred from sequence or stru…
11739861_s_at	1.73908	1.73908	0.798327	up	ITGA6	NM_001079818.1	0007044 // cell-substrate junction assembly // traceable author statement /// 0007155 // cell adhesion // inferred from electronic annotation /// 0007160 // cell-matrix adhesion // inferred from electronic annotation /// 0007229 // integrin-mediated signaling pathway // inferred from electronic annotation /// 0016337 // cell-cell adhesion // inferred from electronic annotation /// 0022409 // posi…	0005604 // basement membrane // inferred from electronic annotation /// 0005886 // plasma membrane // not recorded /// 0005886 // plasma membrane // inferred from electronic annotation /// 0005913 // cell-cell adherens junction // inferred from electronic annotation /// 0008305 // integrin complex // inferred from electronic annotation /// 0009897 // external side of plasma membrane // inferred f…
11732357_s_at	1.73842	1.73842	0.797781	up	ZNRF1	AL136903.1		0005764 // lysosome // inferred from electronic annotation /// 0005768 // endosome // inferred from direct assay /// 0005768 // endosome // inferred from electronic annotation /// 0016020 // membrane // inferred from electronic annotation /// 0030054 // cell junction // inferred from electronic annotation /// 0030672 // synaptic vesicle membrane // inferred from electronic annotation /// 0031410 …
11716337_s_at	1.73809	1.73809	0.797506	up	INSIG1	NM_198336.1	0006629 // lipid metabolic process // inferred from electronic annotation /// 0006641 // triglyceride metabolic process // inferred from electronic annotation /// 0006695 // cholesterol biosynthetic process // inferred from electronic annotation /// 0006991 // response to sterol depletion // inferred from electronic annotation /// 0008152 // metabolic process // traceable author statement /// 000…	0005783 // endoplasmic reticulum // inferred from direct assay /// 0005783 // endoplasmic reticulum // inferred from electronic annotation /// 0005789 // endoplasmic reticulum membrane // inferred from electronic annotation /// 0016020 // membrane // inferred from electronic annotation /// 0016021 // integral to membrane // inferred from electronic annotation
11744467_s_at	1.73801	1.73801	0.797434	up	SYNCRIP	AF155568.1	0006396 // RNA processing // traceable author statement /// 0006397 // mRNA processing // inferred from electronic annotation /// 0008380 // RNA splicing // inferred from electronic annotation /// 0008380 // RNA splicing // traceable author statement /// 0044419 // interspecies interaction between organisms // inferred from electronic annotation /// 0070934 // CRD-mediated mRNA stabilization // i…	0005634 // nucleus // inferred from electronic annotation /// 0005634 // nucleus // traceable author statement /// 0005654 // nucleoplasm // inferred from electronic annotation /// 0005681 // spliceosomal complex // inferred from electronic annotation /// 0005737 // cytoplasm // inferred from electronic annotation /// 0005783 // endoplasmic reticulum // inferred from electronic annotation /// 000…
11758191_s_at	1.73788	1.73788	0.797327	up	MEX3C	AV755925		0005634 // nucleus // inferred from electronic annotation /// 0005737 // cytoplasm // inferred from electronic annotation
11728744_at	1.73731	1.73731	0.796856	up	C4orf46	BC065017.1
11759751_at	1.73646	1.73646	0.796145	up	ZNF169	BC035060.2	0006350 // transcription // inferred from electronic annotation /// 0006355 // regulation of transcription, DNA-dependent // non-traceable author statement /// 0006355 // regulation of transcription, DNA-dependent // inferred from electronic annotation /// 0045449 // regulation of transcription // inferred from electronic annotation	0005622 // intracellular // inferred from electronic annotation /// 0005634 // nucleus // non-traceable author statement /// 0005634 // nucleus // inferred from electronic annotation
11757971_s_at	1.736	1.736	0.795768	up	THAP5	BU616488	0007049 // cell cycle // inferred from electronic annotation /// 0045786 // negative regulation of cell cycle // inferred from mutant phenotype	0005634 // nucleus // inferred from direct assay /// 0005634 // nucleus // inferred from electronic annotation
11732489_a_at	1.73452	1.73452	0.794536	up	NPHP3	NM_153240.3	0045494 // photoreceptor cell maintenance // inferred from mutant phenotype /// 0048496 // maintenance of organ identity // inferred from mutant phenotype /// 0048496 // maintenance of organ identity // inferred from electronic annotation /// 0090090 // negative regulation of canonical Wnt receptor signaling pathway // inferred from direct assay /// 2000095 // regulation of Wnt receptor signaling…	0005871 // kinesin complex // inferred from electronic annotation /// 0005929 // cilium // inferred from direct assay
11757525_s_at	1.73382	1.73382	0.793954	up	BICD2	N77847	0006810 // transport // inferred from electronic annotation	0005737 // cytoplasm // inferred from electronic annotation /// 0005794 // Golgi apparatus // inferred from electronic annotation /// 0005856 // cytoskeleton // inferred from electronic annotation
11724848_a_at	1.73322	1.73322	0.793458	up	DIXDC1	DB358954	0007275 // multicellular organismal development // inferred from electronic annotation /// 0016055 // Wnt receptor signaling pathway // inferred from electronic annotation	0005622 // intracellular // inferred from electronic annotation /// 0005737 // cytoplasm // inferred from electronic annotation /// 0005925 // focal adhesion // inferred from electronic annotation /// 0030054 // cell junction // inferred from electronic annotation
11730533_a_at	1.73298	1.73298	0.793257	up	COL13A1	NM_001130103.1	0001503 // ossification // inferred from electronic annotation /// 0001763 // morphogenesis of a branching structure // inferred from sequence or structural similarity /// 0001763 // morphogenesis of a branching structure // inferred from electronic annotation /// 0001958 // endochondral ossification // inferred from sequence or structural similarity /// 0001958 // endochondral ossification // in…	0005600 // collagen type XIII // traceable author statement /// 0005886 // plasma membrane // inferred from electronic annotation /// 0005886 // plasma membrane // traceable author statement /// 0005911 // cell-cell junction // inferred from electronic annotation /// 0016020 // membrane // inferred from electronic annotation /// 0016021 // integral to membrane // inferred from electronic annotati…
11721889_a_at	1.73283	1.73283	0.793131	up	HSBP1L1	NM_001136180.1	0019064 // viral envelope fusion with host membrane // inferred from electronic annotation	0019031 // viral envelope // inferred from electronic annotation
11733240_at	1.73267	1.73267	0.793	up	IRAK2	NM_001570.3	0001959 // regulation of cytokine-mediated signaling pathway // inferred from mutant phenotype /// 0002755 // MyD88-dependent toll-like receptor signaling pathway // traceable author statement /// 0006468 // protein phosphorylation // inferred from electronic annotation /// 0006468 // protein phosphorylation // traceable author statement /// 0006954 // inflammatory response // traceable author st…	0009986 // cell surface // inferred from direct assay
11754438_x_at	1.73242	1.73242	0.79279	up	GJC1	AK098274.1	0001570 // vasculogenesis // inferred from electronic annotation /// 0006810 // transport // non-traceable author statement /// 0006936 // muscle contraction // traceable author statement /// 0007043 // cell-cell junction assembly // traceable author statement /// 0007154 // cell communication // inferred from electronic annotation /// 0007267 // cell-cell signaling // inferred from electronic an…	0005886 // plasma membrane // inferred from electronic annotation /// 0005921 // gap junction // traceable author statement /// 0005921 // gap junction // inferred from electronic annotation /// 0005922 // connexon complex // inferred from electronic annotation /// 0016020 // membrane // inferred from electronic annotation /// 0016021 // integral to membrane // inferred from electronic annotation…
11742768_a_at	1.73165	1.73165	0.792146	up	FLRT3	AK027670.1	0007155 // cell adhesion // inferred from electronic annotation	0005578 // proteinaceous extracellular matrix // non-traceable author statement /// 0005887 // integral to plasma membrane // non-traceable author statement /// 0016020 // membrane // inferred from electronic annotation /// 0016021 // integral to membrane // inferred from electronic annotation
11728055_at	1.7315	1.7315	0.79202	up	GHR	NM_000163.2	0000187 // activation of MAPK activity // inferred from sequence or structural similarity /// 0000187 // activation of MAPK activity // inferred from electronic annotation /// 0000255 // allantoin metabolic process // inferred from sequence or structural similarity /// 0000255 // allantoin metabolic process // inferred from electronic annotation /// 0006101 // citrate metabolic process // inferre…	0005576 // extracellular region // inferred from electronic annotation /// 0005615 // extracellular space // inferred from direct assay /// 0005615 // extracellular space // inferred from mutant phenotype /// 0005615 // extracellular space // inferred from electronic annotation /// 0005634 // nucleus // inferred from electronic annotation /// 0005737 // cytoplasm // inferred from electronic annot…
11755818_a_at	1.73102	1.73102	0.791626	up	FYCO1	BX537863.1
11720154_at	1.73101	1.73101	0.791613	up	NRIP1	BC040361.1	0000122 // negative regulation of transcription from RNA polymerase II promoter // inferred from direct assay /// 0000122 // negative regulation of transcription from RNA polymerase II promoter // inferred from electronic annotation /// 0001543 // ovarian follicle rupture // inferred from electronic annotation /// 0006350 // transcription // inferred from electronic annotation /// 0019915 // lipi…	0000118 // histone deacetylase complex // inferred from electronic annotation /// 0005634 // nucleus // inferred from direct assay /// 0005634 // nucleus // inferred from electronic annotation
11737600_x_at	1.73053	1.73053	0.791215	up	GDPD1	NM_182569.2	0006071 // glycerol metabolic process // inferred from electronic annotation /// 0006629 // lipid metabolic process // inferred from electronic annotation	0005737 // cytoplasm // inferred from electronic annotation /// 0016020 // membrane // inferred from electronic annotation /// 0016021 // integral to membrane // inferred from electronic annotation
11717051_s_at	1.73022	1.73022	0.790957	up	SSR1	AF156965.1	0006613 // cotranslational protein targeting to membrane // traceable author statement /// 0008284 // positive regulation of cell proliferation // traceable author statement	0005783 // endoplasmic reticulum // inferred from direct assay /// 0005783 // endoplasmic reticulum // inferred from electronic annotation /// 0005783 // endoplasmic reticulum // traceable author statement /// 0005789 // endoplasmic reticulum membrane // inferred from electronic annotation /// 0016020 // membrane // inferred from electronic annotation /// 0016021 // integral to membrane // inferr…
11736195_a_at	1.73011	1.73011	0.790866	up	CREB1	M27691.1	0006350 // transcription // inferred from electronic annotation /// 0006351 // transcription, DNA-dependent // traceable author statement /// 0006355 // regulation of transcription, DNA-dependent // inferred from electronic annotation /// 0006366 // transcription from RNA polymerase II promoter // inferred from electronic annotation /// 0006468 // protein phosphorylation // inferred from direct a…	0000785 // chromatin // inferred from electronic annotation /// 0005634 // nucleus // inferred from direct assay /// 0005634 // nucleus // inferred from electronic annotation /// 0005634 // nucleus // traceable author statement /// 0005654 // nucleoplasm // not recorded /// 0005667 // transcription factor complex // inferred from electronic annotation /// 0005739 // mitochondrion // inferred from…
11718927_a_at	1.72997	1.72997	0.790748	up	ARID5B	NM_032199.1	0001822 // kidney development // inferred from electronic annotation /// 0006350 // transcription // inferred from electronic annotation /// 0006807 // nitrogen compound metabolic process // inferred from electronic annotation /// 0009791 // post-embryonic development // inferred from electronic annotation /// 0010761 // fibroblast migration // inferred from electronic annotation /// 0035264 // m…	0005622 // intracellular // inferred from electronic annotation /// 0005634 // nucleus // inferred from electronic annotation /// 0005634 // nucleus // inferred by curator
11747246_a_at	1.72982	1.72982	0.790624	up	MAPT	AK299704.1	0000226 // microtubule cytoskeleton organization // inferred from direct assay /// 0007026 // negative regulation of microtubule depolymerization // inferred from electronic annotation /// 0021987 // cerebral cortex development // inferred from mutant phenotype /// 0031113 // regulation of microtubule polymerization // non-traceable author statement /// 0031116 // positive regulation of microtubu…	0005737 // cytoplasm // inferred from electronic annotation /// 0005829 // cytosol // not recorded /// 0005829 // cytosol // inferred from electronic annotation /// 0005829 // cytosol // traceable author statement /// 0005856 // cytoskeleton // inferred from electronic annotation /// 0005874 // microtubule // inferred from electronic annotation /// 0005875 // microtubule associated complex // tra…
11735215_x_at	1.72964	1.72964	0.790475	up	CHRNA5	NM_000745.2	0006810 // transport // non-traceable author statement /// 0006810 // transport // inferred from electronic annotation /// 0006811 // ion transport // inferred from electronic annotation /// 0007165 // signal transduction // non-traceable author statement /// 0007268 // synaptic transmission // traceable author statement /// 0035094 // response to nicotine // inferred from electronic annotation /…	0005886 // plasma membrane // not recorded /// 0005886 // plasma membrane // inferred from electronic annotation /// 0005892 // nicotinic acetylcholine-gated receptor-channel complex // inferred by curator /// 0005892 // nicotinic acetylcholine-gated receptor-channel complex // inferred from electronic annotation /// 0016020 // membrane // inferred from electronic annotation /// 0016021 // integr…
11740743_a_at	1.72938	1.72938	0.790252	up	TPM2	NM_001145822.1	0006936 // muscle contraction // not recorded /// 0043462 // regulation of ATPase activity // inferred from direct assay	0005737 // cytoplasm // inferred from electronic annotation /// 0005856 // cytoskeleton // inferred from electronic annotation /// 0005862 // muscle thin filament tropomyosin // traceable author statement
11734846_x_at	1.72899	1.72899	0.789933	up	TAF1B	NM_005680.2	0006350 // transcription // inferred from electronic annotation /// 0006351 // transcription, DNA-dependent // non-traceable author statement /// 0045449 // regulation of transcription // inferred from electronic annotation	0005634 // nucleus // non-traceable author statement /// 0005634 // nucleus // inferred from electronic annotation /// 0005654 // nucleoplasm // not recorded
11728709_a_at	1.72873	1.72873	0.789712	up	EMP2	CA420025	0008283 // cell proliferation // traceable author statement	0016020 // membrane // inferred from electronic annotation /// 0016021 // integral to membrane // inferred from electronic annotation /// 0016021 // integral to membrane // traceable author statement
11757112_a_at	1.72849	1.72849	0.789514	up	SNHG8	CA841024
11742715_x_at	1.72775	1.72775	0.788894	up	TBRG1	AK027766.1	0006260 // DNA replication // inferred from mutant phenotype /// 0007049 // cell cycle // inferred from electronic annotation /// 0007050 // cell cycle arrest // inferred from mutant phenotype /// 0008285 // negative regulation of cell proliferation // inferred from mutant phenotype /// 0032066 // nucleolus to nucleoplasm transport // inferred from direct assay /// 0050821 // protein stabilizatio…	0005634 // nucleus // inferred from direct assay /// 0005634 // nucleus // inferred from electronic annotation
11719678_a_at	1.72704	1.72704	0.788306	up	MED21	U46837.1	0001824 // blastocyst development // inferred from electronic annotation /// 0006350 // transcription // inferred from electronic annotation /// 0006357 // regulation of transcription from RNA polymerase II promoter // traceable author statement /// 0045449 // regulation of transcription // inferred from electronic annotation /// 0045944 // positive regulation of transcription from RNA polymerase…	0005634 // nucleus // inferred from electronic annotation /// 0016592 // mediator complex // inferred from direct assay /// 0016592 // mediator complex // inferred from electronic annotation
11740011_at	1.72703	1.72703	0.788292	up	ZFP14	BQ005583	0006350 // transcription // inferred from electronic annotation /// 0006355 // regulation of transcription, DNA-dependent // inferred from electronic annotation /// 0045449 // regulation of transcription // inferred from electronic annotation	0005622 // intracellular // inferred from electronic annotation /// 0005634 // nucleus // inferred from electronic annotation
11728485_x_at	1.72691	1.72691	0.788189	up	LIMD1	NM_014240.2	0006350 // transcription // inferred from electronic annotation /// 0006355 // regulation of transcription, DNA-dependent // traceable author statement /// 0007165 // signal transduction // traceable author statement /// 0007275 // multicellular organismal development // traceable author statement /// 0045449 // regulation of transcription // inferred from electronic annotation	0005634 // nucleus // inferred from direct assay /// 0005634 // nucleus // inferred from electronic annotation /// 0005737 // cytoplasm // inferred from direct assay /// 0005737 // cytoplasm // inferred from electronic annotation
11730864_s_at	1.7268	1.7268	0.788099	up	CTTNBP2NL	BC016029.1		0015629 // actin cytoskeleton // inferred from direct assay
11727894_a_at	1.72676	1.72676	0.788068	up	GKAP1	NM_025211.3	0007165 // signal transduction // inferred from sequence or structural similarity /// 0007165 // signal transduction // inferred from electronic annotation	0005794 // Golgi apparatus // inferred from sequence or structural similarity /// 0005794 // Golgi apparatus // inferred from electronic annotation
11724432_x_at	1.7264	1.7264	0.78777	up	TRAPPC2	NM_001011658.2	0001501 // skeletal system development // traceable author statement /// 0006350 // transcription // inferred from electronic annotation /// 0006355 // regulation of transcription, DNA-dependent // inferred from direct assay /// 0006810 // transport // inferred from electronic annotation /// 0006888 // ER to Golgi vesicle-mediated transport // non-traceable author statement /// 0006888 // ER to G…	0005622 // intracellular // inferred from electronic annotation /// 0005737 // cytoplasm // inferred from electronic annotation /// 0005783 // endoplasmic reticulum // inferred from electronic annotation /// 0005794 // Golgi apparatus // inferred from electronic annotation /// 0048471 // perinuclear region of cytoplasm // inferred from electronic annotation
11733089_at	1.72566	1.72566	0.787145	up	ZNF277	CR605159.1	0006350 // transcription // inferred from electronic annotation /// 0006355 // regulation of transcription, DNA-dependent // non-traceable author statement /// 0045449 // regulation of transcription // inferred from electronic annotation	0005622 // intracellular // inferred from electronic annotation /// 0005634 // nucleus // non-traceable author statement /// 0005634 // nucleus // inferred from electronic annotation
11755912_s_at	1.72493	1.72493	0.786538	up	YEATS2	AK023370.1	0006355 // regulation of transcription, DNA-dependent // inferred from electronic annotation	0005634 // nucleus // inferred from electronic annotation
11759561_s_at	1.72408	1.72408	0.785828	up	PPP4R2	BM980467	0006397 // mRNA processing // inferred from electronic annotation /// 0006464 // protein modification process // traceable author statement /// 0008380 // RNA splicing // inferred from electronic annotation	0005737 // cytoplasm // inferred from electronic annotation /// 0005813 // centrosome // traceable author statement /// 0005815 // microtubule organizing center // inferred from electronic annotation /// 0005856 // cytoskeleton // inferred from electronic annotation
11751897_x_at	1.72373	1.72373	0.785532	up	EIF4G3	AF012072.2	0006412 // translation // inferred from electronic annotation /// 0006417 // regulation of translation // inferred from electronic annotation /// 0006446 // regulation of translational initiation // traceable author statement /// 0016070 // RNA metabolic process // inferred from electronic annotation /// 0044419 // interspecies interaction between organisms // inferred from electronic annotation	0016281 // eukaryotic translation initiation factor 4F complex // traceable author statement
11758651_s_at	1.72311	1.72311	0.785015	up	SH3GL3	AA400406	0006897 // endocytosis // inferred from electronic annotation /// 0007165 // signal transduction // traceable author statement /// 0007417 // central nervous system development // traceable author statement	0005737 // cytoplasm // inferred from electronic annotation /// 0005768 // endosome // inferred from electronic annotation /// 0016020 // membrane // inferred from electronic annotation /// 0031901 // early endosome membrane // inferred from electronic annotation
11727802_s_at	1.72308	1.72308	0.784988	up	MYCBP	D50692.1	0006350 // transcription // inferred from electronic annotation /// 0007283 // spermatogenesis // inferred from expression pattern /// 0045449 // regulation of transcription // inferred from direct assay /// 0045449 // regulation of transcription // inferred from electronic annotation	0005634 // nucleus // inferred from direct assay /// 0005634 // nucleus // inferred from electronic annotation /// 0005737 // cytoplasm // inferred from direct assay /// 0005737 // cytoplasm // inferred from electronic annotation /// 0005739 // mitochondrion // inferred from electronic annotation
11739711_a_at	1.72278	1.72278	0.784735	up	PHACTR2	CB851550
11758693_s_at	1.72261	1.72261	0.784596	up	PSME2	W04685	0031145 // anaphase-promoting complex-dependent proteasomal ubiquitin-dependent protein catabolic process // not recorded /// 0051436 // negative regulation of ubiquitin-protein ligase activity involved in mitotic cell cycle // not recorded /// 0051437 // positive regulation of ubiquitin-protein ligase activity involved in mitotic cell cycle // not recorded	0000502 // proteasome complex // inferred from electronic annotation /// 0000502 // proteasome complex // traceable author statement /// 0008537 // proteasome activator complex // inferred from electronic annotation
11725077_at	1.72204	1.72204	0.784118	up	RIT1	NM_006912.4	0007165 // signal transduction // inferred from electronic annotation /// 0007165 // signal transduction // traceable author statement /// 0007264 // small GTPase mediated signal transduction // not recorded /// 0007264 // small GTPase mediated signal transduction // inferred from electronic annotation	0005622 // intracellular // inferred from electronic annotation /// 0005886 // plasma membrane // inferred from electronic annotation /// 0005886 // plasma membrane // traceable author statement /// 0016020 // membrane // inferred from electronic annotation
11742135_at	1.72179	1.72179	0.783908	up	ACBD4	NM_001135707.1
11737168_a_at	1.72149	1.72149	0.783654	up	STRN3	U17989.1	0000122 // negative regulation of transcription from RNA polymerase II promoter // inferred from direct assay /// 0016481 // negative regulation of transcription // inferred from electronic annotation /// 0032355 // response to estradiol stimulus // inferred from sequence or structural similarity /// 0032355 // response to estradiol stimulus // inferred from electronic annotation /// 0033147 // n…	0000159 // protein phosphatase type 2A complex // inferred from direct assay /// 0005634 // nucleus // inferred from direct assay /// 0005654 // nucleoplasm // inferred from direct assay /// 0005737 // cytoplasm // inferred from direct assay /// 0005737 // cytoplasm // inferred from electronic annotation /// 0005794 // Golgi apparatus // inferred from direct assay /// 0005886 // plasma membrane /…
11723633_s_at	1.72131	1.72131	0.783511	up	C14orf4	NM_024496.2		0005634 // nucleus // non-traceable author statement /// 0005634 // nucleus // inferred from electronic annotation
11728565_x_at	1.72122	1.72122	0.783435	up	C18orf19	BM668530		0005739 // mitochondrion // inferred from electronic annotation /// 0016020 // membrane // inferred from electronic annotation /// 0016021 // integral to membrane // inferred from electronic annotation
11737330_at	1.72114	1.72114	0.783362	up	ZNF345	NM_003419.3	0000122 // negative regulation of transcription from RNA polymerase II promoter // traceable author statement /// 0006350 // transcription // inferred from electronic annotation /// 0006359 // regulation of transcription from RNA polymerase III promoter // traceable author statement /// 0045449 // regulation of transcription // inferred from electronic annotation	0005622 // intracellular // inferred from electronic annotation /// 0005634 // nucleus // inferred from electronic annotation
11723692_a_at	1.71996	1.71996	0.782378	up	CD302	AW237733		0016020 // membrane // inferred from electronic annotation /// 0016021 // integral to membrane // inferred from electronic annotation
11760466_at	1.7196	1.7196	0.782076	up	ATP11B	BC033880.2	0006754 // ATP biosynthetic process // inferred from electronic annotation /// 0006811 // ion transport // non-traceable author statement /// 0008152 // metabolic process // inferred from electronic annotation /// 0015914 // phospholipid transport // inferred from electronic annotation /// 0015917 // aminophospholipid transport // traceable author statement	0005637 // nuclear inner membrane // non-traceable author statement /// 0016020 // membrane // inferred from electronic annotation /// 0016021 // integral to membrane // inferred from electronic annotation
11741438_a_at	1.71817	1.71817	0.780871	up	CLGN	NM_001130675.1	0006457 // protein folding // inferred from electronic annotation /// 0007338 // single fertilization // traceable author statement	0005783 // endoplasmic reticulum // inferred from electronic annotation /// 0005783 // endoplasmic reticulum // traceable author statement /// 0005789 // endoplasmic reticulum membrane // inferred from electronic annotation /// 0016020 // membrane // inferred from electronic annotation /// 0016021 // integral to membrane // inferred from electronic annotation
11741640_a_at	1.71806	1.71806	0.780779	up	ZFX	NM_003410.2	0006350 // transcription // inferred from electronic annotation /// 0045449 // regulation of transcription // inferred from electronic annotation	0005622 // intracellular // inferred from electronic annotation /// 0005634 // nucleus // inferred from direct assay /// 0005634 // nucleus // inferred from electronic annotation /// 0005730 // nucleolus // inferred from direct assay /// 0043231 // intracellular membrane-bounded organelle // inferred from direct assay
11731860_x_at	1.71783	1.71783	0.780586	up	ZNF720	BC055408.1	0006355 // regulation of transcription, DNA-dependent // inferred from electronic annotation	0005622 // intracellular // inferred from electronic annotation
11758644_s_at	1.71723	1.71723	0.780085	up	ZNF639	F02513	0006350 // transcription // inferred from electronic annotation /// 0019059 // initiation of viral infection // inferred from direct assay /// 0030307 // positive regulation of cell growth // inferred from mutant phenotype /// 0043922 // negative regulation by host of viral transcription // inferred from mutant phenotype /// 0043923 // positive regulation by host of viral transcription // inferre…	0005622 // intracellular // inferred from electronic annotation /// 0005634 // nucleus // inferred from direct assay /// 0005634 // nucleus // inferred from electronic annotation
11726190_a_at	1.71716	1.71716	0.780026	up	DOCK4	NM_014705.3		0012505 // endomembrane system // inferred from electronic annotation /// 0016020 // membrane // inferred from electronic annotation /// 0032420 // stereocilium // inferred from sequence or structural similarity /// 0032420 // stereocilium // inferred from electronic annotation /// 0032421 // stereocilium bundle // inferred from sequence or structural similarity /// 0032421 // stereocilium bundle…
11733482_a_at	1.71652	1.71652	0.779487	up	DYRK3	NM_001004023.1	0006468 // protein phosphorylation // inferred from direct assay /// 0006468 // protein phosphorylation // inferred from electronic annotation /// 0006468 // protein phosphorylation // traceable author statement /// 0030218 // erythrocyte differentiation // inferred from direct assay /// 0030218 // erythrocyte differentiation // inferred from electronic annotation	0005634 // nucleus // inferred from direct assay /// 0005634 // nucleus // inferred from electronic annotation
11716151_a_at	1.71619	1.71619	0.779207	up	PMEPA1	CA448065	0030521 // androgen receptor signaling pathway // non-traceable author statement	0005886 // plasma membrane // inferred from electronic annotation /// 0016020 // membrane // inferred from electronic annotation /// 0016021 // integral to membrane // non-traceable author statement /// 0016021 // integral to membrane // inferred from electronic annotation
11727785_s_at	1.71606	1.71606	0.779099	up	CACYBP	BC022352.1		0005634 // nucleus // inferred from electronic annotation /// 0005641 // nuclear envelope lumen // inferred from electronic annotation /// 0005737 // cytoplasm // inferred from electronic annotation /// 0030877 // beta-catenin destruction complex // inferred from direct assay
11723535_at	1.71586	1.71586	0.778929	up	PDGFRL	NM_006207.1		0005576 // extracellular region // inferred from electronic annotation
11722702_x_at	1.7156	1.7156	0.778713	up	DZIP1	BM980947	0007275 // multicellular organismal development // inferred from electronic annotation /// 0007281 // germ cell development // non-traceable author statement /// 0007283 // spermatogenesis // inferred from electronic annotation /// 0030154 // cell differentiation // inferred from electronic annotation	0005622 // intracellular // inferred from electronic annotation /// 0005634 // nucleus // inferred from direct assay /// 0005634 // nucleus // inferred from electronic annotation /// 0005737 // cytoplasm // inferred from direct assay /// 0005737 // cytoplasm // inferred from electronic annotation /// 0043234 // protein complex // non-traceable author statement
11733703_x_at	1.71559	1.71559	0.778704	up	C10orf140	NM_207371.3		0005634 // nucleus // inferred from electronic annotation
11743670_s_at	1.71556	1.71556	0.778679	up	ZNF292	BQ005431	0006350 // transcription // inferred from electronic annotation /// 0045449 // regulation of transcription // inferred from electronic annotation	0005622 // intracellular // inferred from electronic annotation /// 0005634 // nucleus // inferred from electronic annotation
11740782_a_at	1.71526	1.71526	0.778427	up	RNF128	NM_024539.3	0042036 // negative regulation of cytokine biosynthetic process // inferred from electronic annotation	0005737 // cytoplasm // inferred from electronic annotation /// 0005770 // late endosome // inferred from electronic annotation /// 0005783 // endoplasmic reticulum // inferred from electronic annotation /// 0005794 // Golgi apparatus // inferred from electronic annotation /// 0012505 // endomembrane system // inferred from electronic annotation /// 0016020 // membrane // inferred from electronic…
11739610_a_at	1.71525	1.71525	0.778422	up	CALML4	AK296804.1
11724814_s_at	1.71511	1.71511	0.7783	up	MED13L	NM_015335.3	0006350 // transcription // inferred from electronic annotation /// 0006357 // regulation of transcription from RNA polymerase II promoter // inferred from electronic annotation /// 0045449 // regulation of transcription // inferred from electronic annotation	0005634 // nucleus // inferred from electronic annotation /// 0016592 // mediator complex // inferred from electronic annotation
11728921_at	1.71444	1.71444	0.777739	up	CTTNBP2	NM_033427.2
11754534_a_at	1.71373	1.71373	0.777136	up	ZFYVE16	AK127003.1	0006622 // protein targeting to lysosome // inferred from mutant phenotype /// 0007165 // signal transduction // non-traceable author statement /// 0016050 // vesicle organization // non-traceable author statement /// 0016197 // endosome transport // inferred from mutant phenotype /// 0030100 // regulation of endocytosis // traceable author statement /// 0030509 // BMP signaling pathway // not re…	0005737 // cytoplasm // inferred from electronic annotation /// 0005768 // endosome // inferred from electronic annotation /// 0005769 // early endosome // inferred from direct assay /// 0016020 // membrane // inferred from electronic annotation /// 0031901 // early endosome membrane // not recorded /// 0031901 // early endosome membrane // inferred from electronic annotation
11718225_at	1.71337	1.71337	0.776841	up	C1orf212	NM_138428.3		0016020 // membrane // inferred from electronic annotation /// 0016021 // integral to membrane // inferred from electronic annotation
11733165_s_at	1.71223	1.71223	0.775876	up	YIPF5	NM_001024947.2	0006810 // transport // inferred from electronic annotation /// 0015031 // protein transport // inferred from electronic annotation /// 0016192 // vesicle-mediated transport // inferred from electronic annotation	0005783 // endoplasmic reticulum // inferred from electronic annotation /// 0005789 // endoplasmic reticulum membrane // inferred from electronic annotation /// 0005794 // Golgi apparatus // inferred from electronic annotation /// 0016020 // membrane // inferred from electronic annotation /// 0016021 // integral to membrane // inferred from electronic annotation /// 0030134 // ER to Golgi transpo…
11715235_x_at	1.71118	1.71118	0.77499	up	UQCRHL	g148229490
11734414_at	1.71062	1.71062	0.774518	up	CALCB	NM_000728.3	0006874 // cellular calcium ion homeostasis // traceable author statement /// 0007165 // signal transduction // traceable author statement /// 0042311 // vasodilation // inferred from electronic annotation	0005576 // extracellular region // not recorded /// 0005576 // extracellular region // inferred from electronic annotation /// 0005625 // soluble fraction // traceable author statement
11724215_at	1.70995	1.70995	0.773951	up	SPRYD4	NM_207344.3		0005634 // nucleus // inferred from direct assay /// 0005739 // mitochondrion // inferred from electronic annotation
11757570_s_at	1.70732	1.70732	0.77173	up	PRR15	AI339907	0007275 // multicellular organismal development // inferred from electronic annotation
11750091_a_at	1.70717	1.70717	0.77161	up	TPRKB	AY157987.1	0030163 // protein catabolic process // non-traceable author statement	0005634 // nucleus // inferred from direct assay /// 0005634 // nucleus // inferred from electronic annotation /// 0005737 // cytoplasm // inferred from electronic annotation /// 0005829 // cytosol // inferred from direct assay
11717326_at	1.706	1.706	0.770615	up	KLF9	NM_001206.2	0006350 // transcription // inferred from electronic annotation /// 0006357 // regulation of transcription from RNA polymerase II promoter // traceable author statement /// 0007566 // embryo implantation // inferred from electronic annotation /// 0045449 // regulation of transcription // inferred from electronic annotation /// 0050847 // progesterone receptor signaling pathway // inferred from el…	0005622 // intracellular // inferred from electronic annotation /// 0005634 // nucleus // inferred from electronic annotation
11737145_s_at	1.70565	1.70565	0.770324	up	SH3YL1	NM_015677.2
11745425_a_at	1.70444	1.70444	0.769299	up	USP25	AF170562.1	0006464 // protein modification process // traceable author statement /// 0006508 // proteolysis // traceable author statement /// 0006511 // ubiquitin-dependent protein catabolic process // inferred from electronic annotation	0005634 // nucleus // inferred from electronic annotation /// 0005737 // cytoplasm // inferred from electronic annotation
11726115_at	1.70437	1.70437	0.769236	up	MTAP	U22233.1	0006139 // nucleobase, nucleoside, nucleotide and nucleic acid metabolic process // traceable author statement /// 0006738 // nicotinamide riboside catabolic process // inferred from direct assay /// 0009116 // nucleoside metabolic process // inferred from electronic annotation	0005737 // cytoplasm // inferred from electronic annotation
11730404_at	1.70424	1.70424	0.769127	up	MEX3B	NM_032246.3	0006468 // protein phosphorylation // inferred from sequence or structural similarity /// 0046777 // protein autophosphorylation // inferred from sequence or structural similarity	0000932 // cytoplasmic mRNA processing body // inferred from electronic annotation /// 0005634 // nucleus // inferred from electronic annotation /// 0005737 // cytoplasm // inferred from electronic annotation
11716887_a_at	1.70315	1.70315	0.768209	up	EPCAM	BC014785.1	0001657 // ureteric bud development // inferred from electronic annotation /// 0008284 // positive regulation of cell proliferation // inferred from direct assay	0005886 // plasma membrane // inferred from direct assay /// 0005886 // plasma membrane // inferred from electronic annotation /// 0005886 // plasma membrane // traceable author statement /// 0005923 // tight junction // inferred from direct assay /// 0016020 // membrane // inferred from electronic annotation /// 0016021 // integral to membrane // inferred from electronic annotation /// 0016323 /…
11758096_s_at	1.70284	1.70284	0.76794	up	ABR	DB368760	0006915 // apoptosis // not recorded /// 0007165 // signal transduction // inferred from electronic annotation /// 0007264 // small GTPase mediated signal transduction // traceable author statement /// 0008624 // induction of apoptosis by extracellular signals // not recorded /// 0035023 // regulation of Rho protein signal transduction // inferred from electronic annotation	0005622 // intracellular // inferred from electronic annotation /// 0005829 // cytosol // not recorded
11736663_s_at	1.70182	1.70182	0.767077	up	ZNF354B	BC112111.1	0006350 // transcription // inferred from electronic annotation /// 0006355 // regulation of transcription, DNA-dependent // inferred from electronic annotation /// 0045449 // regulation of transcription // inferred from electronic annotation	0005622 // intracellular // inferred from electronic annotation /// 0005634 // nucleus // inferred from electronic annotation
11740523_a_at	1.70132	1.70132	0.766655	up	CCDC112	NM_001040440.2
11724396_x_at	1.7013	1.7013	0.766641	up	ZNF83	NM_001105549.1	0006350 // transcription // inferred from electronic annotation /// 0006355 // regulation of transcription, DNA-dependent // non-traceable author statement /// 0045449 // regulation of transcription // inferred from electronic annotation	0005622 // intracellular // inferred from electronic annotation /// 0005634 // nucleus // non-traceable author statement /// 0005634 // nucleus // inferred from electronic annotation
11730603_a_at	1.70056	1.70056	0.766007	up	FAM13C	NM_001143773.1
11726527_s_at	1.69941	1.69941	0.76503	up	MFAP3L	NM_021647.6		0005886 // plasma membrane // inferred from electronic annotation /// 0016020 // membrane // inferred from electronic annotation /// 0016021 // integral to membrane // inferred from electronic annotation
11732798_a_at	1.69927	1.69927	0.764912	up	MIPOL1	NM_138731.5
11754693_a_at	1.69873	1.69873	0.76446	up	AHI1	AI962619		0005737 // cytoplasm // inferred from electronic annotation /// 0005856 // cytoskeleton // inferred from electronic annotation /// 0005912 // adherens junction // inferred from electronic annotation /// 0005929 // cilium // inferred from electronic annotation /// 0005932 // microtubule basal body // inferred from electronic annotation /// 0030054 // cell junction // inferred from electronic annot…
11760672_at	1.69872	1.69872	0.764448	up	AGGF1	BC002828.2	0001525 // angiogenesis // inferred from electronic annotation /// 0001570 // vasculogenesis // traceable author statement /// 0001938 // positive regulation of endothelial cell proliferation // inferred from direct assay /// 0006396 // RNA processing // traceable author statement /// 0007155 // cell adhesion // inferred from direct assay /// 0007275 // multicellular organismal development // inf…	0005576 // extracellular region // inferred from direct assay /// 0005576 // extracellular region // inferred from electronic annotation /// 0005622 // intracellular // inferred from electronic annotation /// 0005737 // cytoplasm // inferred from direct assay /// 0005737 // cytoplasm // inferred from electronic annotation /// 0048471 // perinuclear region of cytoplasm // inferred from direct assay
11722152_s_at	1.69848	1.69848	0.76424	up	EIF2AK3	NM_004836.4	0001501 // skeletal system development // inferred from sequence or structural similarity /// 0001501 // skeletal system development // inferred from electronic annotation /// 0001503 // ossification // inferred from mutant phenotype /// 0002063 // chondrocyte development // inferred from sequence or structural similarity /// 0002063 // chondrocyte development // inferred from electronic annotati…	0005623 // cell // inferred from electronic annotation /// 0005737 // cytoplasm // inferred from sequence or structural similarity /// 0005737 // cytoplasm // inferred from electronic annotation /// 0005783 // endoplasmic reticulum // inferred by curator /// 0005783 // endoplasmic reticulum // inferred from sequence or structural similarity /// 0005783 // endoplasmic reticulum // traceable author…
11758179_s_at	1.69801	1.69801	0.763844	up	ZNF175	AA253429	0006350 // transcription // inferred from electronic annotation /// 0006355 // regulation of transcription, DNA-dependent // inferred from electronic annotation /// 0009615 // response to virus // inferred from electronic annotation /// 0045449 // regulation of transcription // inferred from electronic annotation	0005622 // intracellular // inferred from electronic annotation /// 0005634 // nucleus // inferred from electronic annotation /// 0005737 // cytoplasm // inferred from electronic annotation /// 0045111 // intermediate filament cytoskeleton // inferred from direct assay
11737901_a_at	1.69668	1.69668	0.762717	up	METTL5	NM_014168.2	0006479 // protein methylation // inferred from electronic annotation /// 0032259 // methylation // inferred from electronic annotation	0005737 // cytoplasm // inferred from electronic annotation
11719561_s_at	1.69519	1.69519	0.761447	up	SOX4	BF678927	0002328 // pro-B cell differentiation // inferred from sequence or structural similarity /// 0002328 // pro-B cell differentiation // inferred from electronic annotation /// 0006350 // transcription // inferred from electronic annotation /// 0006355 // regulation of transcription, DNA-dependent // inferred from direct assay /// 0007507 // heart development // inferred from sequence or structural …	0005634 // nucleus // inferred from direct assay /// 0005634 // nucleus // inferred from electronic annotation /// 0005737 // cytoplasm // inferred from direct assay
11737997_x_at	1.69377	1.69377	0.760241	up	LRRC3	NM_030891.3		0016020 // membrane // inferred from electronic annotation /// 0016021 // integral to membrane // inferred from electronic annotation
11734231_x_at	1.69372	1.69372	0.760193	up	CSAD	AF116548.1	0019752 // carboxylic acid metabolic process // inferred from electronic annotation
11759803_a_at	1.69358	1.69358	0.760076	up	PDCD6	BC050597.1	0006350 // transcription // inferred from electronic annotation /// 0006355 // regulation of transcription, DNA-dependent // inferred from electronic annotation /// 0006915 // apoptosis // inferred from electronic annotation /// 0006919 // activation of caspase activity // inferred from electronic annotation /// 0007165 // signal transduction // inferred from electronic annotation /// 0008624 // …	0005625 // soluble fraction // inferred from electronic annotation /// 0005634 // nucleus // inferred from direct assay /// 0005634 // nucleus // inferred from electronic annotation /// 0005730 // nucleolus // inferred from direct assay /// 0005737 // cytoplasm // inferred from electronic annotation /// 0005783 // endoplasmic reticulum // inferred from direct assay /// 0005783 // endoplasmic reti…
11732191_s_at	1.69327	1.69327	0.759811	up	RAD51AP1	NM_006479.4	0000724 // double-strand break repair via homologous recombination // non-traceable author statement /// 0006281 // DNA repair // non-traceable author statement /// 0006281 // DNA repair // inferred from electronic annotation /// 0006281 // DNA repair // traceable author statement /// 0006310 // DNA recombination // inferred from electronic annotation /// 0006974 // response to DNA damage stimulu…	0005634 // nucleus // inferred by curator /// 0005634 // nucleus // inferred from electronic annotation /// 0005634 // nucleus // traceable author statement
11739564_s_at	1.6924	1.6924	0.759073	up	ITPR1	BM992183	0001666 // response to hypoxia // inferred from direct assay /// 0001666 // response to hypoxia // inferred from electronic annotation /// 0006810 // transport // inferred from electronic annotation /// 0006811 // ion transport // inferred from electronic annotation /// 0006816 // calcium ion transport // non-traceable author statement /// 0006816 // calcium ion transport // inferred from electro…	0005635 // nuclear envelope // inferred from electronic annotation /// 0005637 // nuclear inner membrane // inferred from electronic annotation /// 0005730 // nucleolus // inferred from electronic annotation /// 0005737 // cytoplasm // inferred from electronic annotation /// 0005783 // endoplasmic reticulum // non-traceable author statement /// 0005783 // endoplasmic reticulum // inferred from el…
11730734_a_at	1.69178	1.69178	0.758544	up	PPP1R8	NM_014110.3	0006350 // transcription // inferred from electronic annotation /// 0006397 // mRNA processing // inferred from electronic annotation /// 0006401 // RNA catabolic process // traceable author statement /// 0008283 // cell proliferation // inferred from electronic annotation /// 0008380 // RNA splicing // inferred from electronic annotation /// 0045449 // regulation of transcription // inferred fro…	0005634 // nucleus // inferred from electronic annotation /// 0005634 // nucleus // traceable author statement /// 0005681 // spliceosomal complex // inferred from electronic annotation /// 0005737 // cytoplasm // inferred from electronic annotation /// 0016607 // nuclear speck // inferred from direct assay /// 0016607 // nuclear speck // inferred from electronic annotation
11720859_s_at	1.69143	1.69143	0.758246	up	ABHD3	NM_138340.4		0016020 // membrane // inferred from electronic annotation /// 0016021 // integral to membrane // inferred from electronic annotation
11731610_x_at	1.69122	1.69122	0.758063	up	KIAA1704	NM_018559.2
11758654_s_at	1.69107	1.69107	0.757937	up	MUTED	AA854077	0016192 // vesicle-mediated transport // inferred from electronic annotation /// 0032474 // otolith morphogenesis // inferred from electronic annotation /// 0048066 // developmental pigmentation // inferred from electronic annotation
11720378_a_at	1.69083	1.69083	0.75773	up	SAP30L	BC009829.2	0006350 // transcription // inferred from electronic annotation /// 0045449 // regulation of transcription // inferred from electronic annotation	0005634 // nucleus // inferred from electronic annotation /// 0005730 // nucleolus // inferred from electronic annotation
11727687_s_at	1.69036	1.69036	0.757329	up	KCTD18	NM_152387.2	0006813 // potassium ion transport // inferred from electronic annotation	0008076 // voltage-gated potassium channel complex // inferred from electronic annotation /// 0016020 // membrane // inferred from electronic annotation
11754918_s_at	1.68993	1.68993	0.756965	up	HMGCS1	AK095492.1	0006629 // lipid metabolic process // non-traceable author statement /// 0006694 // steroid biosynthetic process // inferred from electronic annotation /// 0006695 // cholesterol biosynthetic process // inferred from electronic annotation /// 0008152 // metabolic process // inferred from electronic annotation /// 0008299 // isoprenoid biosynthetic process // inferred from electronic annotation //…	0005625 // soluble fraction // traceable author statement /// 0005737 // cytoplasm // inferred from electronic annotation /// 0005737 // cytoplasm // traceable author statement /// 0005829 // cytosol // not recorded
11725688_x_at	1.6896	1.6896	0.75668	up	RHPN2	NM_033103.4	0007165 // signal transduction // inferred from electronic annotation	0005622 // intracellular // inferred from electronic annotation /// 0005737 // cytoplasm // inferred from electronic annotation /// 0048471 // perinuclear region of cytoplasm // inferred from electronic annotation
11743423_a_at	1.68801	1.68801	0.75532	up	D4S234E	CR612100.1	0007212 // dopamine receptor signaling pathway // inferred from electronic annotation	0000139 // Golgi membrane // inferred from electronic annotation /// 0005634 // nucleus // traceable author statement /// 0005737 // cytoplasm // traceable author statement /// 0005794 // Golgi apparatus // inferred from electronic annotation /// 0016020 // membrane // inferred from electronic annotation /// 0016021 // integral to membrane // inferred from electronic annotation
11733061_s_at	1.68746	1.68746	0.754852	up	PELI1	BC063611.1	0001819 // positive regulation of cytokine production // inferred from electronic annotation /// 0030890 // positive regulation of B cell proliferation // inferred from electronic annotation /// 0031398 // positive regulation of protein ubiquitination // inferred from electronic annotation /// 0032496 // response to lipopolysaccharide // inferred from electronic annotation /// 0034141 // positive…	0005829 // cytosol // not recorded
11719316_s_at	1.68645	1.68645	0.753987	up	PIBF1	BC051911.1
11756778_x_at	1.68613	1.68613	0.753719	up	NEFL	AL713644.1	0000226 // microtubule cytoskeleton organization // inferred from electronic annotation /// 0008089 // anterograde axon cargo transport // inferred from mutant phenotype /// 0008090 // retrograde axon cargo transport // inferred from mutant phenotype /// 0009636 // response to toxin // inferred from electronic annotation /// 0010033 // response to organic substance // inferred from electronic ann…	0005829 // cytosol // not recorded /// 0005882 // intermediate filament // inferred from electronic annotation /// 0005883 // neurofilament // inferred from direct assay /// 0005883 // neurofilament // inferred from electronic annotation /// 0030424 // axon // inferred from direct assay /// 0030424 // axon // inferred from electronic annotation /// 0033596 // TSC1-TSC2 complex // inferred from di…
11724232_s_at	1.686	1.686	0.753608	up	ALDH1A2	NM_003888.2	0001568 // blood vessel development // inferred from electronic annotation /// 0001822 // kidney development // inferred from electronic annotation /// 0001889 // liver development // inferred from electronic annotation /// 0001936 // regulation of endothelial cell proliferation // inferred from electronic annotation /// 0003007 // heart morphogenesis // inferred from electronic annotation /// 00…	0005634 // nucleus // inferred from direct assay /// 0005737 // cytoplasm // inferred from direct assay /// 0005737 // cytoplasm // inferred from electronic annotation /// 0005829 // cytosol // inferred from electronic annotation
11734521_x_at	1.68561	1.68561	0.753274	up	SCLT1	NM_144643.2	0045162 // clustering of voltage-gated sodium channels // inferred from electronic annotation	0005737 // cytoplasm // inferred from electronic annotation /// 0005886 // plasma membrane // inferred from electronic annotation
11728776_s_at	1.68524	1.68524	0.752958	up	VDR	NM_001017535.1	0001501 // skeletal system development // inferred from electronic annotation /// 0006350 // transcription // inferred from electronic annotation /// 0006355 // regulation of transcription, DNA-dependent // inferred from electronic annotation /// 0006816 // calcium ion transport // inferred from electronic annotation /// 0006874 // cellular calcium ion homeostasis // inferred from electronic anno…	0005634 // nucleus // inferred from direct assay /// 0005634 // nucleus // inferred from electronic annotation /// 0005720 // nuclear heterochromatin // inferred from electronic annotation
11735156_a_at	1.68481	1.68481	0.752584	up	ZNF585A	DB383267	0006350 // transcription // inferred from electronic annotation /// 0006355 // regulation of transcription, DNA-dependent // inferred from electronic annotation /// 0045449 // regulation of transcription // inferred from electronic annotation	0005622 // intracellular // inferred from electronic annotation /// 0005634 // nucleus // inferred from electronic annotation
11749782_x_at	1.68455	1.68455	0.752366	up	BCAT1	AK294879.1	0000082 // G1/S transition of mitotic cell cycle // traceable author statement /// 0008152 // metabolic process // inferred from electronic annotation /// 0008283 // cell proliferation // traceable author statement /// 0008652 // cellular amino acid biosynthetic process // inferred from electronic annotation /// 0009081 // branched chain family amino acid metabolic process // inferred from electr…	0005737 // cytoplasm // inferred from electronic annotation /// 0005739 // mitochondrion // inferred from electronic annotation /// 0005829 // cytosol // not recorded /// 0005829 // cytosol // inferred from electronic annotation
11753842_x_at	1.68418	1.68418	0.752046	up	UFM1	AB154404.1	0071569 // protein ufmylation // inferred from direct assay	0005634 // nucleus // inferred from direct assay /// 0005634 // nucleus // inferred from electronic annotation /// 0005737 // cytoplasm // inferred from direct assay /// 0005737 // cytoplasm // inferred from electronic annotation
11726682_a_at	1.68397	1.68397	0.75187	up	MEIS1	BC043503.1	0001525 // angiogenesis // inferred from electronic annotation /// 0002089 // lens morphogenesis in camera-type eye // inferred from electronic annotation /// 0006350 // transcription // inferred from electronic annotation /// 0006355 // regulation of transcription, DNA-dependent // inferred from electronic annotation /// 0007275 // multicellular organismal development // inferred from electronic…	0005634 // nucleus // inferred from electronic annotation /// 0005667 // transcription factor complex // inferred from electronic annotation
11728756_a_at	1.68388	1.68388	0.751789	up	NHLRC3	NM_001012754.2		0005576 // extracellular region // inferred from electronic annotation
11729656_s_at	1.68346	1.68346	0.751425	up	SMAD2	CA443410	0001657 // ureteric bud development // inferred from electronic annotation /// 0001701 // in utero embryonic development // inferred from electronic annotation /// 0001707 // mesoderm formation // inferred from sequence or structural similarity /// 0001707 // mesoderm formation // inferred from electronic annotation /// 0006350 // transcription // inferred from electronic annotation /// 0006355 /…	0005622 // intracellular // inferred from electronic annotation /// 0005634 // nucleus // inferred from direct assay /// 0005634 // nucleus // inferred from electronic annotation /// 0005634 // nucleus // inferred from sequence or structural similarity /// 0005654 // nucleoplasm // not recorded /// 0005667 // transcription factor complex // inferred from direct assay /// 0005667 // transcription …
11758929_at	1.68319	1.68319	0.751196	up	TFDP2	U18422.1	0006350 // transcription // inferred from electronic annotation /// 0006355 // regulation of transcription, DNA-dependent // inferred from electronic annotation /// 0007049 // cell cycle // inferred from electronic annotation /// 0045449 // regulation of transcription // inferred from electronic annotation	0005634 // nucleus // inferred from electronic annotation /// 0005667 // transcription factor complex // inferred from electronic annotation
11758684_x_at	1.68312	1.68312	0.751136	up	DUSP8	AI248793	0000188 // inactivation of MAPK activity // traceable author statement /// 0006470 // protein dephosphorylation // inferred from electronic annotation /// 0006470 // protein dephosphorylation // traceable author statement /// 0016311 // dephosphorylation // inferred from electronic annotation	0005634 // nucleus // inferred from electronic annotation /// 0005737 // cytoplasm // inferred from electronic annotation /// 0005737 // cytoplasm // traceable author statement
11724990_s_at	1.68286	1.68286	0.750915	up	CLTCL1	NM_007098.2	0006886 // intracellular protein transport // inferred from electronic annotation /// 0006898 // receptor-mediated endocytosis // inferred from direct assay /// 0006898 // receptor-mediated endocytosis // traceable author statement /// 0007067 // mitosis // inferred from direct assay /// 0009653 // anatomical structure morphogenesis // traceable author statement /// 0016192 // vesicle-mediated tr…	0005802 // trans-Golgi network // inferred from direct assay /// 0005819 // spindle // inferred from direct assay /// 0005905 // coated pit // inferred from direct assay /// 0005905 // coated pit // inferred from electronic annotation /// 0016020 // membrane // inferred from electronic annotation /// 0030130 // clathrin coat of trans-Golgi network vesicle // inferred from electronic annotation //…
11728314_at	1.68281	1.68281	0.750872	up	ZNF148	BE349602	0000122 // negative regulation of transcription from RNA polymerase II promoter // inferred from electronic annotation /// 0000122 // negative regulation of transcription from RNA polymerase II promoter // traceable author statement /// 0006350 // transcription // inferred from electronic annotation /// 0006355 // regulation of transcription, DNA-dependent // traceable author statement /// 000696…	0005622 // intracellular // inferred from electronic annotation /// 0005634 // nucleus // inferred from direct assay /// 0005634 // nucleus // inferred from electronic annotation /// 0005634 // nucleus // traceable author statement /// 0005730 // nucleolus // inferred from direct assay /// 0005794 // Golgi apparatus // inferred from direct assay
11723401_x_at	1.68274	1.68274	0.750815	up	STK4	NM_006282.2	0000902 // cell morphogenesis // inferred from direct assay /// 0006468 // protein phosphorylation // inferred from direct assay /// 0006468 // protein phosphorylation // inferred from electronic annotation /// 0006468 // protein phosphorylation // non-traceable author statement /// 0006915 // apoptosis // inferred from electronic annotation /// 0007165 // signal transduction // inferred from ele…	0005634 // nucleus // inferred from direct assay /// 0005634 // nucleus // inferred from electronic annotation /// 0005737 // cytoplasm // inferred from direct assay /// 0005737 // cytoplasm // inferred from electronic annotation
11729678_a_at	1.68254	1.68254	0.750638	up	POLK	NM_016218.2	0006260 // DNA replication // inferred from electronic annotation /// 0006261 // DNA-dependent DNA replication // inferred from electronic annotation /// 0006281 // DNA repair // traceable author statement /// 0006281 // DNA repair // inferred from electronic annotation /// 0006974 // response to DNA damage stimulus // inferred from electronic annotation	0005634 // nucleus // inferred from electronic annotation /// 0005737 // cytoplasm // inferred from electronic annotation
11759804_x_at	1.68245	1.68245	0.750567	up	PDCD6	BC050597.1	0006350 // transcription // inferred from electronic annotation /// 0006355 // regulation of transcription, DNA-dependent // inferred from electronic annotation /// 0006915 // apoptosis // inferred from electronic annotation /// 0006919 // activation of caspase activity // inferred from electronic annotation /// 0007165 // signal transduction // inferred from electronic annotation /// 0008624 // …	0005625 // soluble fraction // inferred from electronic annotation /// 0005634 // nucleus // inferred from direct assay /// 0005634 // nucleus // inferred from electronic annotation /// 0005730 // nucleolus // inferred from direct assay /// 0005737 // cytoplasm // inferred from electronic annotation /// 0005783 // endoplasmic reticulum // inferred from direct assay /// 0005783 // endoplasmic reti…
11719103_at	1.68228	1.68228	0.750416	up	CPNE3	CB250550	0006629 // lipid metabolic process // traceable author statement /// 0016192 // vesicle-mediated transport // traceable author statement	0005737 // cytoplasm // non-traceable author statement /// 0005829 // cytosol // inferred from direct assay
11723173_at	1.68186	1.68186	0.750056	up	IL17RD	NM_017563.3		0000139 // Golgi membrane // inferred from electronic annotation /// 0005737 // cytoplasm // inferred from electronic annotation /// 0005794 // Golgi apparatus // inferred from electronic annotation /// 0005886 // plasma membrane // inferred from electronic annotation /// 0016020 // membrane // inferred from electronic annotation /// 0016021 // integral to membrane // inferred from electronic ann…
11741688_a_at	1.68143	1.68143	0.749686	up	LRP5L	NM_001135772.1	0006898 // receptor-mediated endocytosis // inferred from electronic annotation /// 0007568 // aging // inferred from electronic annotation /// 0010165 // response to X-ray // inferred from electronic annotation /// 0016197 // endosome transport // inferred from electronic annotation /// 0031100 // organ regeneration // inferred from electronic annotation /// 0032526 // response to retinoic acid …	0005615 // extracellular space // inferred from electronic annotation /// 0005624 // membrane fraction // inferred from electronic annotation /// 0005737 // cytoplasm // inferred from electronic annotation /// 0005768 // endosome // inferred from electronic annotation /// 0005903 // brush border // inferred from electronic annotation /// 0016020 // membrane // inferred from electronic annotation …
11734794_a_at	1.68119	1.68119	0.749482	up	MED31	BQ876619	0006350 // transcription // inferred from electronic annotation /// 0045449 // regulation of transcription // inferred from electronic annotation	0005634 // nucleus // inferred from electronic annotation /// 0016592 // mediator complex // inferred from electronic annotation
11743401_x_at	1.6809	1.6809	0.749237	up	CDC27	AI479225	0007091 // mitotic metaphase/anaphase transition // inferred from mutant phenotype /// 0007091 // mitotic metaphase/anaphase transition // traceable author statement /// 0008283 // cell proliferation // traceable author statement /// 0031145 // anaphase-promoting complex-dependent proteasomal ubiquitin-dependent protein catabolic process // not recorded /// 0051301 // cell division // inferred fr…	0005634 // nucleus // inferred from electronic annotation /// 0005654 // nucleoplasm // not recorded /// 0005680 // anaphase-promoting complex // inferred from direct assay /// 0005737 // cytoplasm // inferred from direct assay /// 0005813 // centrosome // inferred from direct assay /// 0005813 // centrosome // traceable author statement /// 0005819 // spindle // traceable author statement /// 00…
11761453_at	1.67983	1.67983	0.748311	up	SERAC1	BC028594.1	0030198 // extracellular matrix organization // inferred from electronic annotation	0016020 // membrane // inferred from electronic annotation /// 0016021 // integral to membrane // inferred from electronic annotation /// 0031012 // extracellular matrix // inferred from electronic annotation
11726500_s_at	1.67944	1.67944	0.747978	up	ANO5	NM_213599.2	0006810 // transport // inferred from electronic annotation /// 0006811 // ion transport // inferred from electronic annotation	0005783 // endoplasmic reticulum // inferred from electronic annotation /// 0005789 // endoplasmic reticulum membrane // inferred from electronic annotation /// 0016020 // membrane // inferred from electronic annotation /// 0016021 // integral to membrane // inferred from electronic annotation /// 0034707 // chloride channel complex // inferred from electronic annotation
11760610_at	1.67856	1.67856	0.747221	up	KIAA0895	BC110422.1
11758682_s_at	1.67818	1.67818	0.746899	up	C9orf123	H81962		0016020 // membrane // inferred from electronic annotation /// 0016021 // integral to membrane // inferred from electronic annotation
11739731_s_at	1.67799	1.67799	0.746735	up	CSNK1G1	AK126968.1	0006468 // protein phosphorylation // inferred from electronic annotation /// 0016055 // Wnt receptor signaling pathway // inferred from electronic annotation	0005737 // cytoplasm // inferred from direct assay /// 0005737 // cytoplasm // inferred from electronic annotation
11732690_at	1.6779	1.6779	0.746654	up	C9orf85	NM_182505.3
11722715_at	1.67781	1.67781	0.746577	up	STK35	NM_080836.2	0006468 // protein phosphorylation // inferred from electronic annotation	0005634 // nucleus // inferred from electronic annotation /// 0005730 // nucleolus // inferred from electronic annotation /// 0005737 // cytoplasm // inferred from electronic annotation
11741638_a_at	1.67772	1.67772	0.746503	up	PLAG1	NM_001114635.1	0006350 // transcription // inferred from electronic annotation /// 0022612 // gland morphogenesis // inferred from electronic annotation /// 0035264 // multicellular organism growth // inferred from electronic annotation /// 0035265 // organ growth // inferred from electronic annotation /// 0045449 // regulation of transcription // inferred from electronic annotation /// 0060736 // prostate glan…	0005622 // intracellular // inferred from electronic annotation /// 0005634 // nucleus // inferred from electronic annotation
11763325_a_at	1.67771	1.67771	0.74649	up	FER	BX107478	0006468 // protein phosphorylation // traceable author statement /// 0006468 // protein phosphorylation // inferred from electronic annotation /// 0006935 // chemotaxis // inferred from electronic annotation /// 0007155 // cell adhesion // inferred from electronic annotation /// 0007165 // signal transduction // inferred from electronic annotation /// 0018108 // peptidyl-tyrosine phosphorylation …	0005634 // nucleus // inferred from electronic annotation /// 0005737 // cytoplasm // inferred from direct assay /// 0005737 // cytoplasm // inferred from electronic annotation
11758060_s_at	1.67738	1.67738	0.746211	up	PCGF5	AI871809	0006350 // transcription // inferred from electronic annotation /// 0045449 // regulation of transcription // inferred from electronic annotation	0005813 // centrosome // inferred from direct assay
11725743_s_at	1.67688	1.67688	0.745779	up	SORBS1	NM_001034954.1	0006810 // transport // inferred from electronic annotation /// 0006936 // muscle contraction // not recorded /// 0007160 // cell-matrix adhesion // traceable author statement /// 0008286 // insulin receptor signaling pathway // inferred from sequence or structural similarity /// 0008286 // insulin receptor signaling pathway // inferred from electronic annotation /// 0015758 // glucose transport …	0001725 // stress fiber // inferred from sequence or structural similarity /// 0001725 // stress fiber // inferred from electronic annotation /// 0005634 // nucleus // inferred from direct assay /// 0005737 // cytoplasm // inferred from electronic annotation /// 0005829 // cytosol // inferred from sequence or structural similarity /// 0005829 // cytosol // inferred from electronic annotation /// …
11735270_a_at	1.67645	1.67645	0.74541	up	GCNT1	M97347.1	0006493 // protein O-linked glycosylation // traceable author statement	0000139 // Golgi membrane // inferred from electronic annotation /// 0005794 // Golgi apparatus // inferred from electronic annotation /// 0016020 // membrane // inferred from electronic annotation /// 0016021 // integral to membrane // inferred from electronic annotation /// 0016021 // integral to membrane // traceable author statement
11759428_a_at	1.6756	1.6756	0.744674	up	KLF7	AK000969.1	0006350 // transcription // inferred from electronic annotation /// 0006357 // regulation of transcription from RNA polymerase II promoter // traceable author statement /// 0007409 // axonogenesis // inferred from electronic annotation /// 0007411 // axon guidance // inferred from electronic annotation /// 0045449 // regulation of transcription // inferred from electronic annotation /// 0045893 /…	0005622 // intracellular // inferred from electronic annotation /// 0005634 // nucleus // inferred from electronic annotation
11757494_s_at	1.67533	1.67533	0.744446	up	HSD17B11	AI685119	0006694 // steroid biosynthetic process // inferred from electronic annotation /// 0006710 // androgen catabolic process // inferred from direct assay /// 0008152 // metabolic process // inferred from electronic annotation /// 0008610 // lipid biosynthetic process // inferred from electronic annotation /// 0055114 // oxidation reduction // inferred from electronic annotation	0005576 // extracellular region // inferred from electronic annotation /// 0005634 // nucleus // inferred from direct assay /// 0005737 // cytoplasm // inferred from direct assay /// 0043231 // intracellular membrane-bounded organelle // inferred from direct assay
11744184_a_at	1.67465	1.67465	0.743858	up	SIPA1L2	AI479863	0051056 // regulation of small GTPase mediated signal transduction // inferred from electronic annotation	0005622 // intracellular // inferred from electronic annotation
11732363_x_at	1.67401	1.67401	0.743312	up	ZNF2	NM_021088.2	0006350 // transcription // inferred from electronic annotation /// 0006355 // regulation of transcription, DNA-dependent // non-traceable author statement /// 0006355 // regulation of transcription, DNA-dependent // inferred from electronic annotation /// 0045449 // regulation of transcription // inferred from electronic annotation	0005622 // intracellular // inferred from electronic annotation /// 0005634 // nucleus // non-traceable author statement /// 0005634 // nucleus // inferred from electronic annotation
11725466_s_at	1.67323	1.67323	0.742634	up	LRRC28	NM_144598.2
11758088_s_at	1.67309	1.67309	0.742519	up	SOCS6	AI308138	0006952 // defense response // traceable author statement /// 0007259 // JAK-STAT cascade // traceable author statement /// 0009968 // negative regulation of signal transduction // inferred from electronic annotation /// 0023034 // intracellular signaling pathway // inferred from electronic annotation /// 0040008 // regulation of growth // inferred from electronic annotation	0005737 // cytoplasm // traceable author statement
11759455_s_at	1.67301	1.67301	0.742445	up	LOC100509382 /// TUBB4Q /// TUBB8 /// TUBBP5	NM_177987.1	0007017 // microtubule-based process // inferred from electronic annotation /// 0007018 // microtubule-based movement // inferred from electronic annotation /// 0051258 // protein polymerization // inferred from electronic annotation	0005856 // cytoskeleton // traceable author statement /// 0005874 // microtubule // inferred from electronic annotation /// 0043234 // protein complex // inferred from electronic annotation
11746499_a_at	1.67284	1.67284	0.742301	up	GSTO2	AK296266.1	0008152 // metabolic process // inferred from electronic annotation	0005737 // cytoplasm // inferred from electronic annotation
11722989_a_at	1.67255	1.67255	0.742049	up	BTAF1	NM_003972.2	0016481 // negative regulation of transcription // non-traceable author statement	0005634 // nucleus // non-traceable author statement /// 0005634 // nucleus // inferred from electronic annotation
11737979_a_at	1.67251	1.67251	0.742018	up	ZNF570	BC130433.1	0006350 // transcription // inferred from electronic annotation /// 0006355 // regulation of transcription, DNA-dependent // inferred from electronic annotation /// 0045449 // regulation of transcription // inferred from electronic annotation	0005622 // intracellular // inferred from electronic annotation /// 0005634 // nucleus // inferred from electronic annotation
11727508_s_at	1.67205	1.67205	0.741616	up	CLDN12 /// GTPBP10	BC107714.1	0016338 // calcium-independent cell-cell adhesion // inferred from sequence or structural similarity /// 0042254 // ribosome biogenesis // inferred from electronic annotation	0005622 // intracellular // inferred from electronic annotation /// 0005634 // nucleus // inferred from electronic annotation /// 0005730 // nucleolus // inferred from electronic annotation /// 0005886 // plasma membrane // inferred from electronic annotation /// 0005923 // tight junction // inferred from sequence or structural similarity /// 0005923 // tight junction // inferred from electronic …
11722537_at	1.671	1.671	0.740713	up	TMEFF1	NM_003692.3	0007275 // multicellular organismal development // inferred from electronic annotation	0005886 // plasma membrane // inferred from electronic annotation /// 0016020 // membrane // inferred from electronic annotation /// 0016021 // integral to membrane // inferred from electronic annotation
11729003_at	1.6707	1.6707	0.740455	up	ADRB1	NM_000684.2	0001996 // positive regulation of heart rate by epinephrine-norepinephrine // inferred from electronic annotation /// 0001997 // positive regulation of the force of heart contraction by epinephrine-norepinephrine // inferred from electronic annotation /// 0002024 // diet induced thermogenesis // inferred from electronic annotation /// 0002025 // vasodilation by norepinephrine-epinephrine involved…	0005624 // membrane fraction // inferred from electronic annotation /// 0005792 // microsome // inferred from electronic annotation /// 0005886 // plasma membrane // not recorded /// 0005886 // plasma membrane // inferred from electronic annotation /// 0005886 // plasma membrane // traceable author statement /// 0005887 // integral to plasma membrane // traceable author statement /// 0016020 // m…
11733388_s_at	1.67062	1.67062	0.740379	up	ZKSCAN3	NM_024493.2	0006350 // transcription // inferred from electronic annotation /// 0006355 // regulation of transcription, DNA-dependent // inferred from electronic annotation /// 0016032 // viral reproduction // inferred from electronic annotation /// 0045449 // regulation of transcription // inferred from electronic annotation	0005622 // intracellular // inferred from electronic annotation /// 0005634 // nucleus // inferred from direct assay /// 0005634 // nucleus // inferred from electronic annotation
11743389_s_at	1.67048	1.67048	0.740259	up	PHTF2	BX414499	0006350 // transcription // inferred from electronic annotation /// 0045449 // regulation of transcription // inferred from electronic annotation	0005634 // nucleus // inferred from electronic annotation /// 0005783 // endoplasmic reticulum // inferred from direct assay
11725755_a_at	1.67012	1.67012	0.739955	up	BTN2A2	NM_006995.3		0016020 // membrane // inferred from electronic annotation /// 0016021 // integral to membrane // inferred from electronic annotation
11718648_s_at	1.66988	1.66988	0.739749	up	ACVR1	NM_001105.4	0000082 // G1/S transition of mitotic cell cycle // inferred from mutant phenotype /// 0001569 // patterning of blood vessels // inferred from electronic annotation /// 0001655 // urogenital system development // inferred from electronic annotation /// 0001701 // in utero embryonic development // inferred from electronic annotation /// 0001702 // gastrulation with mouth forming second // inferred…	0005887 // integral to plasma membrane // inferred from direct assay /// 0005887 // integral to plasma membrane // inferred from electronic annotation /// 0016020 // membrane // inferred from electronic annotation /// 0016021 // integral to membrane // inferred from electronic annotation /// 0045177 // apical part of cell // inferred from electronic annotation /// 0048179 // activin receptor comp…
11731362_a_at	1.66987	1.66987	0.739738	up	ZNF624	NM_020787.2	0006350 // transcription // inferred from electronic annotation /// 0006355 // regulation of transcription, DNA-dependent // inferred from electronic annotation /// 0045449 // regulation of transcription // inferred from electronic annotation	0005622 // intracellular // inferred from electronic annotation /// 0005634 // nucleus // inferred from electronic annotation
11731433_a_at	1.66966	1.66966	0.739552	up	SEPP1	NM_005410.2	0006979 // response to oxidative stress // traceable author statement	0005576 // extracellular region // non-traceable author statement /// 0005576 // extracellular region // inferred from electronic annotation
11729119_a_at	1.66965	1.66965	0.739549	up	HSPA1A /// HSPA1B	NM_005346.4	0006402 // mRNA catabolic process // inferred from direct assay /// 0006916 // anti-apoptosis // traceable author statement /// 0006950 // response to stress // inferred from electronic annotation /// 0006986 // response to unfolded protein // inferred from direct assay /// 0008285 // negative regulation of cell proliferation // inferred from mutant phenotype /// 0030308 // negative regulation of…	0005634 // nucleus // inferred from direct assay /// 0005737 // cytoplasm // inferred from direct assay /// 0005737 // cytoplasm // traceable author statement /// 0005737 // cytoplasm // inferred from electronic annotation /// 0005739 // mitochondrion // traceable author statement /// 0005783 // endoplasmic reticulum // traceable author statement /// 0016234 // inclusion body // inferred from dir…
11752967_x_at	1.66946	1.66946	0.739378	up	HSP90B1	BC009195.2	0001666 // response to hypoxia // inferred from direct assay /// 0006457 // protein folding // inferred from electronic annotation /// 0006916 // anti-apoptosis // inferred from mutant phenotype /// 0006916 // anti-apoptosis // traceable author statement /// 0006950 // response to stress // inferred from electronic annotation /// 0015031 // protein transport // non-traceable author statement /// …	0005737 // cytoplasm // inferred from electronic annotation /// 0005783 // endoplasmic reticulum // inferred from direct assay /// 0005783 // endoplasmic reticulum // traceable author statement /// 0005783 // endoplasmic reticulum // inferred from electronic annotation /// 0005788 // endoplasmic reticulum lumen // inferred from direct assay /// 0005788 // endoplasmic reticulum lumen // inferred f…
11756910_x_at	1.66811	1.66811	0.738217	up	FANCD2	AL832427.1	0006281 // DNA repair // inferred from electronic annotation /// 0006974 // response to DNA damage stimulus // inferred from electronic annotation /// 0007049 // cell cycle // inferred from electronic annotation /// 0007129 // synapsis // inferred from electronic annotation /// 0007276 // gamete generation // inferred from electronic annotation /// 0010332 // response to gamma radiation // inferr…	0000793 // condensed chromosome // inferred from electronic annotation /// 0005634 // nucleus // inferred from electronic annotation /// 0005654 // nucleoplasm // not recorded
11762504_a_at	1.66797	1.66797	0.738092	up	ZRANB3	BC064616.1		0005622 // intracellular // inferred from electronic annotation
11719071_s_at	1.66791	1.66791	0.738041	up	HSPA13	NM_006948.4		0005783 // endoplasmic reticulum // inferred from electronic annotation /// 0005792 // microsome // inferred from electronic annotation /// 0005792 // microsome // traceable author statement
11758025_x_at	1.66765	1.66765	0.737819	up	INPP5F	R99585
11744116_s_at	1.66757	1.66757	0.73775	up	RPIA	CR592299.1	0009052 // pentose-phosphate shunt, non-oxidative branch // non-traceable author statement /// 0009052 // pentose-phosphate shunt, non-oxidative branch // inferred from electronic annotation	0005622 // intracellular // non-traceable author statement /// 0005829 // cytosol // not recorded
11764019_s_at	1.66757	1.66757	0.737749	up	NAB1	AW340316	0001958 // endochondral ossification // inferred from electronic annotation /// 0006350 // transcription // inferred from electronic annotation /// 0006355 // regulation of transcription, DNA-dependent // non-traceable author statement /// 0014037 // Schwann cell differentiation // inferred from electronic annotation /// 0016481 // negative regulation of transcription // inferred from electronic …	0005634 // nucleus // inferred from direct assay /// 0005634 // nucleus // non-traceable author statement /// 0005634 // nucleus // inferred from electronic annotation /// 0005794 // Golgi apparatus // inferred from direct assay /// 0005886 // plasma membrane // inferred from direct assay /// 0043231 // intracellular membrane-bounded organelle // inferred from direct assay
11745651_a_at	1.66696	1.66696	0.737217	up	EPCAM	M26481.1	0001657 // ureteric bud development // inferred from electronic annotation /// 0008284 // positive regulation of cell proliferation // inferred from direct assay	0005886 // plasma membrane // inferred from direct assay /// 0005886 // plasma membrane // inferred from electronic annotation /// 0005886 // plasma membrane // traceable author statement /// 0005923 // tight junction // inferred from direct assay /// 0016020 // membrane // inferred from electronic annotation /// 0016021 // integral to membrane // inferred from electronic annotation /// 0016323 /…
11758793_at	1.66645	1.66645	0.736779	up	CCDC109B	AK095936.1		0016020 // membrane // inferred from electronic annotation /// 0016021 // integral to membrane // inferred from electronic annotation
11755331_a_at	1.66577	1.66577	0.736192	up	ANK2	BX538132.1	0007165 // signal transduction // inferred from electronic annotation /// 0007399 // nervous system development // inferred from electronic annotation /// 0030913 // paranodal junction assembly // inferred from electronic annotation /// 0051597 // response to methylmercury // inferred from electronic annotation	0005737 // cytoplasm // inferred from electronic annotation /// 0005829 // cytosol // not recorded /// 0005856 // cytoskeleton // inferred from electronic annotation /// 0005886 // plasma membrane // inferred from electronic annotation /// 0016020 // membrane // inferred from electronic annotation /// 0016323 // basolateral plasma membrane // inferred from direct assay /// 0016324 // apical plasm…
11725229_s_at	1.66569	1.66569	0.736116	up	HEATR5A	NM_015473.2
AFFX-HUMRGE/M10098_5_at	1.66558	1.66558	0.736023	up		AFFX-HUMRGE/M10098_5
11722031_s_at	1.66535	1.66535	0.735822	up	RNF11	BC047654.1	0006511 // ubiquitin-dependent protein catabolic process // inferred from electronic annotation /// 0042787 // protein ubiquitination involved in ubiquitin-dependent protein catabolic process // inferred from direct assay	0000151 // ubiquitin ligase complex // inferred from direct assay /// 0000151 // ubiquitin ligase complex // inferred from electronic annotation /// 0005634 // nucleus // inferred from electronic annotation /// 0005737 // cytoplasm // inferred from electronic annotation
11716464_at	1.6651	1.6651	0.73561	up	SIAE	NM_170601.3		0005764 // lysosome // inferred from electronic annotation
11730541_x_at	1.66497	1.66497	0.735494	up	TAF1A	NM_005681.2	0006350 // transcription // inferred from electronic annotation /// 0006360 // transcription from RNA polymerase I promoter // inferred from electronic annotation /// 0006360 // transcription from RNA polymerase I promoter // traceable author statement /// 0006366 // transcription from RNA polymerase II promoter // traceable author statement /// 0045449 // regulation of transcription // inferred …	0000120 // RNA polymerase I transcription factor complex // inferred from electronic annotation /// 0005634 // nucleus // inferred from electronic annotation /// 0005654 // nucleoplasm // not recorded
11737052_x_at	1.66465	1.66465	0.735221	up	PLAGL1	NM_001080955.1	0006350 // transcription // inferred from electronic annotation /// 0006917 // induction of apoptosis // traceable author statement /// 0007050 // cell cycle arrest // traceable author statement /// 0045449 // regulation of transcription // inferred from electronic annotation /// 0045944 // positive regulation of transcription from RNA polymerase II promoter // inferred from direct assay	0005622 // intracellular // inferred from electronic annotation /// 0005634 // nucleus // inferred from electronic annotation
11720422_s_at	1.66437	1.66437	0.734973	up	AFF4	NM_014423.3	0006350 // transcription // inferred from electronic annotation /// 0006366 // transcription from RNA polymerase II promoter // traceable author statement /// 0007286 // spermatid development // inferred from electronic annotation /// 0045449 // regulation of transcription // inferred from electronic annotation	0005634 // nucleus // inferred from electronic annotation
11726515_a_at	1.6643	1.6643	0.734917	up	CLK4	AF294429.1	0006468 // protein phosphorylation // inferred from electronic annotation /// 0018108 // peptidyl-tyrosine phosphorylation // inferred from electronic annotation /// 0046777 // protein autophosphorylation // inferred from electronic annotation	0005634 // nucleus // inferred from electronic annotation
11745459_a_at	1.66417	1.66417	0.7348	up	FADS1	AF271778.1	0006629 // lipid metabolic process // inferred from electronic annotation /// 0006633 // fatty acid biosynthetic process // inferred from electronic annotation /// 0006636 // unsaturated fatty acid biosynthetic process // inferred from direct assay /// 0006636 // unsaturated fatty acid biosynthetic process // inferred from electronic annotation /// 0006636 // unsaturated fatty acid biosynthetic p…	0005624 // membrane fraction // non-traceable author statement /// 0005634 // nucleus // inferred from electronic annotation /// 0005783 // endoplasmic reticulum // inferred from electronic annotation /// 0005789 // endoplasmic reticulum membrane // inferred from electronic annotation /// 0005792 // microsome // non-traceable author statement /// 0005792 // microsome // inferred from electronic a…
11722916_s_at	1.66302	1.66302	0.733806	up	BMPR1A	NM_004329.2	0001701 // in utero embryonic development // inferred from electronic annotation /// 0001707 // mesoderm formation // inferred from electronic annotation /// 0001756 // somitogenesis // inferred from electronic annotation /// 0001880 // Mullerian duct regression // inferred from electronic annotation /// 0002053 // positive regulation of mesenchymal cell proliferation // inferred from electronic …	0005886 // plasma membrane // not recorded /// 0005886 // plasma membrane // inferred from direct assay /// 0005901 // caveola // inferred from mutant phenotype /// 0016020 // membrane // inferred from electronic annotation /// 0016021 // integral to membrane // inferred from electronic annotation /// 0016021 // integral to membrane // traceable author statement
11739430_x_at	1.66179	1.66179	0.732738	up	FCF1 /// LOC100507758 /// MAPK1IP1L	NM_015962.4	0006364 // rRNA processing // inferred from electronic annotation /// 0042254 // ribosome biogenesis // inferred from electronic annotation	0005634 // nucleus // inferred from electronic annotation /// 0005730 // nucleolus // inferred from electronic annotation
11728523_a_at	1.66152	1.66152	0.732502	up	MYCL1	NM_001033081.1	0006355 // regulation of transcription, DNA-dependent // non-traceable author statement /// 0006355 // regulation of transcription, DNA-dependent // inferred from electronic annotation /// 0045449 // regulation of transcription // inferred from electronic annotation	0005634 // nucleus // non-traceable author statement /// 0005634 // nucleus // inferred from electronic annotation
11742903_at	1.66101	1.66101	0.732061	up	CETN3	BC093793.1	0007049 // cell cycle // inferred from electronic annotation /// 0007067 // mitosis // inferred from electronic annotation /// 0007098 // centrosome cycle // traceable author statement /// 0051301 // cell division // inferred from electronic annotation	0005737 // cytoplasm // inferred from electronic annotation /// 0005814 // centriole // inferred from electronic annotation /// 0005814 // centriole // traceable author statement /// 0005815 // microtubule organizing center // inferred from electronic annotation /// 0005856 // cytoskeleton // inferred from electronic annotation /// 0005932 // microtubule basal body // inferred from electronic ann…
11740499_a_at	1.66068	1.66068	0.731776	up	CBX5	BC006821.1	0006333 // chromatin assembly or disassembly // inferred from electronic annotation /// 0016481 // negative regulation of transcription // inferred from direct assay /// 0045892 // negative regulation of transcription, DNA-dependent // inferred from electronic annotation	0000118 // histone deacetylase complex // inferred from sequence or structural similarity /// 0000118 // histone deacetylase complex // inferred from electronic annotation /// 0000775 // chromosome, centromeric region // inferred from electronic annotation /// 0000776 // kinetochore // inferred from electronic annotation /// 0000785 // chromatin // inferred from electronic annotation /// 0000792 …
AFFX-r2-Bs-phe-M_at	1.6605	1.6605	0.731616	up		AFFX-r2-Bs-phe-M	0000160 // two-component signal transduction system (phosphorelay) // inferred from electronic annotation /// 0008152 // metabolic process // inferred from electronic annotation /// 0008652 // cellular amino acid biosynthetic process // inferred from electronic annotation /// 0009073 // aromatic amino acid family biosynthetic process // inferred from electronic annotation /// 0009094 // L-phenyla…	0005622 // intracellular // inferred from electronic annotation /// 0005737 // cytoplasm // inferred from electronic annotation
11739350_a_at	1.66038	1.66038	0.731514	up	AMOT	BC130294.1	0001570 // vasculogenesis // inferred from electronic annotation /// 0001701 // in utero embryonic development // inferred from electronic annotation /// 0001702 // gastrulation with mouth forming second // inferred from electronic annotation /// 0006935 // chemotaxis // inferred from electronic annotation /// 0007043 // cell-cell junction assembly // traceable author statement /// 0016525 // neg…	0001725 // stress fiber // inferred from direct assay /// 0001726 // ruffle // inferred from direct assay /// 0005737 // cytoplasm // inferred from direct assay /// 0005884 // actin filament // inferred from direct assay /// 0005923 // tight junction // inferred from direct assay /// 0005923 // tight junction // inferred from electronic annotation /// 0009897 // external side of plasma membrane /…
11719828_x_at	1.66017	1.66017	0.731331	up	QPCT	NM_012413.3	0006464 // protein modification process // traceable author statement /// 0006508 // proteolysis // inferred from electronic annotation
11718048_a_at	1.66009	1.66009	0.731257	up	GLRX	BC010965.1	0006810 // transport // inferred from electronic annotation /// 0022900 // electron transport chain // inferred from electronic annotation /// 0045454 // cell redox homeostasis // inferred from electronic annotation	0005737 // cytoplasm // inferred from electronic annotation /// 0005829 // cytosol // not recorded /// 0005829 // cytosol // traceable author statement
11759886_x_at	1.66004	1.66004	0.731217	up	ANKRD36 /// ANKRD36B	BC125132.1	0030319 // cellular di-, tri-valent inorganic anion homeostasis // non-traceable author statement
11743095_at	1.65845	1.65845	0.729838	up	TMEM65	CA848355		0016020 // membrane // inferred from electronic annotation /// 0016021 // integral to membrane // inferred from electronic annotation
11754224_x_at	1.65825	1.65825	0.729663	up	RASA4	AA854110	0007165 // signal transduction // inferred from electronic annotation /// 0023034 // intracellular signaling pathway // inferred from electronic annotation /// 0051056 // regulation of small GTPase mediated signal transduction // inferred from electronic annotation	0005622 // intracellular // inferred from electronic annotation /// 0005737 // cytoplasm // inferred from electronic annotation /// 0005829 // cytosol // inferred from electronic annotation /// 0005886 // plasma membrane // inferred from electronic annotation /// 0016020 // membrane // inferred from electronic annotation
11760520_x_at	1.65684	1.65684	0.728431	up	NSD1	BC021961.2	0000122 // negative regulation of transcription from RNA polymerase II promoter // inferred from sequence or structural similarity /// 0001702 // gastrulation with mouth forming second // inferred from electronic annotation /// 0006350 // transcription // inferred from electronic annotation /// 0016568 // chromatin modification // inferred from electronic annotation /// 0016571 // histone methyla…	0005634 // nucleus // inferred from electronic annotation
11726756_a_at	1.65665	1.65665	0.728266	up	CDC25A	NM_001789.2	0000079 // regulation of cyclin-dependent protein kinase activity // traceable author statement /// 0000082 // G1/S transition of mitotic cell cycle // inferred from electronic annotation /// 0000087 // M phase of mitotic cell cycle // inferred from electronic annotation /// 0006260 // DNA replication // not recorded /// 0006470 // protein dephosphorylation // inferred from electronic annotation …	0005622 // intracellular // inferred from electronic annotation /// 0005634 // nucleus // inferred from electronic annotation /// 0005654 // nucleoplasm // not recorded /// 0005737 // cytoplasm // inferred from electronic annotation
11730075_at	1.6563	1.6563	0.727967	up	KIAA1024	NM_015206.2		0016020 // membrane // inferred from electronic annotation /// 0016021 // integral to membrane // inferred from electronic annotation
11723343_at	1.65622	1.65622	0.727892	up	TRIM35	AF492463.1	0006915 // apoptosis // inferred from electronic annotation /// 0006917 // induction of apoptosis // inferred from sequence or structural similarity /// 0006917 // induction of apoptosis // inferred from electronic annotation /// 0008285 // negative regulation of cell proliferation // inferred from electronic annotation /// 0043065 // positive regulation of apoptosis // inferred from direct assay…	0005622 // intracellular // inferred from electronic annotation /// 0005634 // nucleus // inferred from sequence or structural similarity /// 0005634 // nucleus // inferred from electronic annotation /// 0005737 // cytoplasm // inferred from sequence or structural similarity /// 0005737 // cytoplasm // inferred from electronic annotation
11724906_a_at	1.65612	1.65612	0.727804	up	MAP4K5	NM_198794.1	0006468 // protein phosphorylation // inferred from direct assay /// 0006468 // protein phosphorylation // inferred from electronic annotation /// 0006950 // response to stress // inferred from direct assay /// 0007243 // intracellular protein kinase cascade // inferred from direct assay /// 0007257 // activation of JUN kinase activity // traceable author statement	0005737 // cytoplasm // inferred from direct assay /// 0005737 // cytoplasm // inferred from electronic annotation
11724321_s_at	1.65555	1.65555	0.727312	up	C11orf54	NM_014039.2		0005634 // nucleus // inferred from direct assay /// 0005634 // nucleus // inferred from electronic annotation
11728793_s_at	1.65422	1.65422	0.726155	up	EEF2K	AK022569.1	0006414 // translational elongation // traceable author statement /// 0006468 // protein phosphorylation // inferred from electronic annotation	0005737 // cytoplasm // traceable author statement /// 0005829 // cytosol // not recorded
11757116_x_at	1.65383	1.65383	0.725815	up	SNORA26	AI792558
11750723_x_at	1.65379	1.65379	0.725772	up	MICB	BC044218.1	0002429 // immune response-activating cell surface receptor signaling pathway // inferred from direct assay /// 0006955 // immune response // inferred from electronic annotation /// 0006979 // response to oxidative stress // inferred from direct assay /// 0009408 // response to heat // inferred from direct assay /// 0019835 // cytolysis // inferred from electronic annotation /// 0019882 // antige…	0005886 // plasma membrane // inferred from electronic annotation /// 0005887 // integral to plasma membrane // inferred from sequence or structural similarity /// 0016020 // membrane // inferred from electronic annotation /// 0016021 // integral to membrane // inferred from electronic annotation /// 0042612 // MHC class I protein complex // inferred from electronic annotation
11750164_a_at	1.65373	1.65373	0.725724	up	SCRN3	AK295357.1	0006508 // proteolysis // inferred from electronic annotation
11725141_a_at	1.65354	1.65354	0.725562	up	FUBP3	NM_003934.1	0006350 // transcription // inferred from direct assay /// 0006350 // transcription // inferred from electronic annotation /// 0045449 // regulation of transcription // inferred from electronic annotation	0005634 // nucleus // non-traceable author statement /// 0005634 // nucleus // inferred from electronic annotation
11734373_a_at	1.65282	1.65282	0.724928	up	CSPP1	NM_024790.5		0005737 // cytoplasm // inferred from electronic annotation /// 0005815 // microtubule organizing center // inferred from electronic annotation /// 0005819 // spindle // inferred from electronic annotation /// 0005856 // cytoskeleton // inferred from electronic annotation /// 0005874 // microtubule // inferred from electronic annotation
11722628_at	1.65219	1.65219	0.724378	up	KIAA1033	AK001728.1	0016197 // endosome transport // inferred from sequence or structural similarity /// 0016197 // endosome transport // inferred from electronic annotation	0071203 // WASH complex // inferred from direct assay
11723758_a_at	1.65181	1.65181	0.724047	up	ZFR	BF445199	0007275 // multicellular organismal development // inferred from electronic annotation	0005622 // intracellular // inferred from electronic annotation /// 0005634 // nucleus // inferred from direct assay /// 0005634 // nucleus // inferred from electronic annotation /// 0005730 // nucleolus // inferred from direct assay /// 0005737 // cytoplasm // inferred from electronic annotation
11725910_a_at	1.65138	1.65138	0.723671	up	COL4A6	NM_033641.2	0007155 // cell adhesion // inferred from electronic annotation /// 0030198 // extracellular matrix organization // non-traceable author statement /// 0030198 // extracellular matrix organization // inferred from electronic annotation	0005576 // extracellular region // inferred from electronic annotation /// 0005578 // proteinaceous extracellular matrix // inferred from electronic annotation /// 0005581 // collagen // inferred from electronic annotation /// 0005587 // collagen type IV // non-traceable author statement /// 0005587 // collagen type IV // inferred from electronic annotation /// 0005604 // basement membrane // inf…
11743896_at	1.65124	1.65124	0.723552	up	RCOR3	AK131312.1	0006350 // transcription // inferred from electronic annotation /// 0045449 // regulation of transcription // inferred from electronic annotation	0005634 // nucleus // inferred from direct assay /// 0005634 // nucleus // inferred from electronic annotation /// 0005730 // nucleolus // inferred from direct assay /// 0005737 // cytoplasm // inferred from direct assay
11749695_a_at	1.65058	1.65058	0.722973	up	TMEM48	AK295000.1	0006810 // transport // inferred from electronic annotation /// 0015031 // protein transport // non-traceable author statement /// 0015031 // protein transport // inferred from electronic annotation /// 0031081 // nuclear pore distribution // inferred from mutant phenotype /// 0051028 // mRNA transport // inferred from electronic annotation /// 0051292 // nuclear pore complex assembly // inferred…	0005634 // nucleus // inferred from electronic annotation /// 0005643 // nuclear pore // inferred from direct assay /// 0005643 // nuclear pore // inferred from electronic annotation /// 0016020 // membrane // inferred from electronic annotation /// 0016021 // integral to membrane // inferred from electronic annotation /// 0031965 // nuclear membrane // inferred from electronic annotation
11726916_at	1.6497	1.6497	0.722205	up	SLCO4C1	NM_180991.4	0006810 // transport // inferred from electronic annotation /// 0006811 // ion transport // inferred from electronic annotation /// 0007275 // multicellular organismal development // inferred from electronic annotation /// 0007283 // spermatogenesis // inferred from electronic annotation /// 0030154 // cell differentiation // inferred from electronic annotation /// 0043252 // sodium-independent o…	0005886 // plasma membrane // not recorded /// 0005886 // plasma membrane // inferred from electronic annotation /// 0016020 // membrane // inferred from electronic annotation /// 0016021 // integral to membrane // inferred from electronic annotation /// 0016323 // basolateral plasma membrane // inferred from electronic annotation
11718105_s_at	1.64949	1.64949	0.722024	up	IPO5	NM_002271.4	0006607 // NLS-bearing substrate import into nucleus // traceable author statement /// 0006810 // transport // inferred from electronic annotation /// 0006886 // intracellular protein transport // inferred from electronic annotation /// 0015031 // protein transport // inferred from electronic annotation /// 0044419 // interspecies interaction between organisms // inferred from electronic annotati…	0005634 // nucleus // inferred from electronic annotation /// 0005634 // nucleus // traceable author statement /// 0005643 // nuclear pore // traceable author statement /// 0005730 // nucleolus // inferred from electronic annotation /// 0005737 // cytoplasm // inferred from electronic annotation /// 0005737 // cytoplasm // traceable author statement
11751738_a_at	1.64931	1.64931	0.721861	up	PPP1R3E	AK296016.1	0005975 // carbohydrate metabolic process // inferred from electronic annotation /// 0005977 // glycogen metabolic process // inferred from electronic annotation /// 0005979 // regulation of glycogen biosynthetic process // inferred from electronic annotation /// 0005981 // regulation of glycogen catabolic process // inferred from electronic annotation	0042587 // glycogen granule // inferred from electronic annotation
11747597_x_at	1.64916	1.64916	0.72173	up	CLEC2D	BC019883.1	0000055 // ribosomal large subunit export from nucleus // inferred from electronic annotation /// 0000056 // ribosomal small subunit export from nucleus // inferred from electronic annotation /// 0006407 // rRNA export from nucleus // inferred from electronic annotation /// 0006884 // cell volume homeostasis // inferred from electronic annotation /// 0006913 // nucleocytoplasmic transport // infe…	0001652 // granular component // inferred from electronic annotation /// 0005624 // membrane fraction // traceable author statement /// 0005654 // nucleoplasm // inferred from electronic annotation /// 0005730 // nucleolus // inferred from electronic annotation /// 0005829 // cytosol // inferred from electronic annotation /// 0005886 // plasma membrane // inferred from electronic annotation /// 0…
11745209_a_at	1.64852	1.64852	0.721171	up	SAMD4A	AB028976.1	0006417 // regulation of translation // inferred from electronic annotation /// 0045727 // positive regulation of translation // inferred from direct assay	0005737 // cytoplasm // inferred from electronic annotation /// 0019717 // synaptosome // inferred from electronic annotation /// 0030054 // cell junction // inferred from electronic annotation /// 0030425 // dendrite // inferred from electronic annotation /// 0042995 // cell projection // inferred from electronic annotation /// 0045202 // synapse // inferred from electronic annotation
11726570_at	1.64831	1.64831	0.720987	up	SPOCK3	NM_016950.2	0019800 // peptide cross-linking via chondroitin 4-sulfate glycosaminoglycan // inferred from electronic annotation	0005576 // extracellular region // inferred from electronic annotation /// 0005578 // proteinaceous extracellular matrix // inferred from electronic annotation
11730816_a_at	1.64803	1.64803	0.720746	up	CTDSPL2	DB369172
11728488_a_at	1.64778	1.64778	0.720527	up	NRXN3	NM_138970.3	0007155 // cell adhesion // inferred from electronic annotation /// 0007268 // synaptic transmission // inferred from electronic annotation /// 0007269 // neurotransmitter secretion // inferred from electronic annotation /// 0007411 // axon guidance // traceable author statement /// 0007416 // synapse assembly // inferred from electronic annotation	0005887 // integral to plasma membrane // traceable author statement /// 0016020 // membrane // inferred from electronic annotation /// 0016021 // integral to membrane // inferred from electronic annotation
11731638_a_at	1.64704	1.64704	0.719879	up	GAB1	BX097679	0000187 // activation of MAPK activity // inferred from electronic annotation /// 0006979 // response to oxidative stress // inferred from electronic annotation /// 0007165 // signal transduction // inferred from electronic annotation /// 0007173 // epidermal growth factor receptor signaling pathway // traceable author statement /// 0007173 // epidermal growth factor receptor signaling pathway //…	0005737 // cytoplasm // inferred from electronic annotation /// 0005829 // cytosol // not recorded
11731074_at	1.64702	1.64702	0.719862	up	PGGT1B	NM_005023.3	0008284 // positive regulation of cell proliferation // inferred from electronic annotation /// 0018344 // protein geranylgeranylation // traceable author statement /// 0034097 // response to cytokine stimulus // inferred from electronic annotation /// 0045787 // positive regulation of cell cycle // inferred from electronic annotation /// 0051774 // negative regulation of nitric-oxide synthase 2 …	0005953 // CAAX-protein geranylgeranyltransferase complex // traceable author statement
11755635_s_at	1.64649	1.64649	0.719396	up	CDK11A /// CDK11B /// LOC100133692 /// LOC100294398	BC009375.2	0001558 // regulation of cell growth // inferred from expression pattern /// 0001824 // blastocyst development // inferred from electronic annotation /// 0006355 // regulation of transcription, DNA-dependent // non-traceable author statement /// 0006468 // protein phosphorylation // inferred from direct assay /// 0006468 // protein phosphorylation // inferred from electronic annotation /// 000646…	0005634 // nucleus // inferred from direct assay /// 0005634 // nucleus // inferred from electronic annotation /// 0005737 // cytoplasm // inferred from electronic annotation /// 0005737 // cytoplasm // traceable author statement
11722747_at	1.64618	1.64618	0.71912	up	HOOK3	BF447112	0006810 // transport // inferred from electronic annotation /// 0007032 // endosome organization // inferred from mutant phenotype /// 0007040 // lysosome organization // inferred from mutant phenotype /// 0008333 // endosome to lysosome transport // inferred from mutant phenotype /// 0015031 // protein transport // inferred from electronic annotation /// 0022027 // interkinetic nuclear migration…	0000242 // pericentriolar material // inferred from sequence or structural similarity /// 0005737 // cytoplasm // inferred from electronic annotation /// 0005794 // Golgi apparatus // inferred from electronic annotation /// 0005801 // cis-Golgi network // inferred from direct assay /// 0005813 // centrosome // inferred from sequence or structural similarity /// 0005856 // cytoskeleton // inferred…
11758540_s_at	1.64603	1.64603	0.718993	up	ZNF449	DB304500	0006350 // transcription // inferred from electronic annotation /// 0006355 // regulation of transcription, DNA-dependent // inferred from electronic annotation /// 0016032 // viral reproduction // inferred from electronic annotation /// 0045449 // regulation of transcription // inferred from electronic annotation	0005622 // intracellular // inferred from electronic annotation /// 0005634 // nucleus // inferred from electronic annotation
11729389_a_at	1.64558	1.64558	0.718595	up	MIER1	AF515448.1	0006350 // transcription // inferred from electronic annotation /// 0043123 // positive regulation of I-kappaB kinase/NF-kappaB cascade // inferred from mutant phenotype /// 0045449 // regulation of transcription // inferred from electronic annotation	0005634 // nucleus // inferred from direct assay /// 0005634 // nucleus // inferred from electronic annotation /// 0005730 // nucleolus // inferred from direct assay /// 0005737 // cytoplasm // inferred from electronic annotation
11754544_s_at	1.64452	1.64452	0.717669	up	ZDHHC11	AK096220.1		0016020 // membrane // inferred from electronic annotation /// 0016021 // integral to membrane // inferred from electronic annotation
11726416_a_at	1.64438	1.64438	0.717547	up	ABI1	NM_001012751.1	0001756 // somitogenesis // inferred from electronic annotation /// 0006928 // cellular component movement // inferred from direct assay /// 0007169 // transmembrane receptor protein tyrosine kinase signaling pathway // traceable author statement /// 0008154 // actin polymerization or depolymerization // non-traceable author statement /// 0008285 // negative regulation of cell proliferation // tr…	0005622 // intracellular // inferred from direct assay /// 0005625 // soluble fraction // traceable author statement /// 0005634 // nucleus // inferred from electronic annotation /// 0005737 // cytoplasm // inferred from electronic annotation /// 0005783 // endoplasmic reticulum // traceable author statement /// 0005829 // cytosol // traceable author statement /// 0005856 // cytoskeleton // infer…
11760288_s_at	1.64419	1.64419	0.717375	up	VAMP4	AK123624.1	0016192 // vesicle-mediated transport // inferred from electronic annotation	0000139 // Golgi membrane // traceable author statement /// 0005764 // lysosome // traceable author statement /// 0005768 // endosome // traceable author statement /// 0005794 // Golgi apparatus // inferred from electronic annotation /// 0016020 // membrane // inferred from electronic annotation /// 0016021 // integral to membrane // inferred from electronic annotation
11762890_s_at	1.64387	1.64387	0.7171	up	SUN1	BC013613.1	0006998 // nuclear envelope organization // inferred from electronic annotation /// 0090286 // cytoskeletal anchoring at nuclear membrane // inferred from direct assay /// 0090292 // nuclear matrix anchoring at nuclear membrane // inferred from direct assay	0005634 // nucleus // inferred from electronic annotation /// 0005635 // nuclear envelope // inferred from direct assay /// 0005635 // nuclear envelope // inferred from electronic annotation /// 0005637 // nuclear inner membrane // inferred from electronic annotation /// 0005639 // integral to nuclear inner membrane // inferred from electronic annotation /// 0005737 // cytoplasm // inferred from …
11719560_at	1.64351	1.64351	0.716785	up	SOX4	BF678927	0002328 // pro-B cell differentiation // inferred from sequence or structural similarity /// 0002328 // pro-B cell differentiation // inferred from electronic annotation /// 0006350 // transcription // inferred from electronic annotation /// 0006355 // regulation of transcription, DNA-dependent // inferred from direct assay /// 0007507 // heart development // inferred from sequence or structural …	0005634 // nucleus // inferred from direct assay /// 0005634 // nucleus // inferred from electronic annotation /// 0005737 // cytoplasm // inferred from direct assay
11758217_s_at	1.6433	1.6433	0.716593	up	FAM108C1	CB997200
11743096_at	1.64319	1.64319	0.716501	up	TMEM65	BC032396.1		0016020 // membrane // inferred from electronic annotation /// 0016021 // integral to membrane // inferred from electronic annotation
11728769_at	1.64281	1.64281	0.71617	up	ST6GALNAC3	BC059363.1	0006486 // protein glycosylation // inferred from electronic annotation	0000139 // Golgi membrane // inferred from electronic annotation /// 0005794 // Golgi apparatus // inferred from electronic annotation /// 0016020 // membrane // inferred from electronic annotation /// 0016021 // integral to membrane // inferred from electronic annotation /// 0030173 // integral to Golgi membrane // inferred from electronic annotation
11728489_a_at	1.64241	1.64241	0.715817	up	CLEC4A	NM_016184.3	0007155 // cell adhesion // traceable author statement /// 0007166 // cell surface receptor linked signaling pathway // traceable author statement /// 0045087 // innate immune response // inferred from electronic annotation	0005887 // integral to plasma membrane // traceable author statement /// 0016020 // membrane // inferred from electronic annotation /// 0016021 // integral to membrane // inferred from electronic annotation
11722606_s_at	1.64117	1.64117	0.714721	up	CDC37L1	NM_017913.2	0051301 // cell division // inferred from electronic annotation	0005737 // cytoplasm // inferred from electronic annotation
11754869_s_at	1.64115	1.64115	0.714711	up	ZNF267	AK096390.1	0006350 // transcription // inferred from electronic annotation /// 0006355 // regulation of transcription, DNA-dependent // inferred from electronic annotation /// 0007275 // multicellular organismal development // traceable author statement /// 0045449 // regulation of transcription // inferred from electronic annotation	0005622 // intracellular // inferred from electronic annotation /// 0005634 // nucleus // inferred from direct assay /// 0005634 // nucleus // inferred from electronic annotation
11720579_a_at	1.64108	1.64108	0.714644	up	PDE5A	NM_001083.3	0001666 // response to hypoxia // inferred from electronic annotation /// 0002026 // regulation of the force of heart contraction // inferred from electronic annotation /// 0002678 // positive regulation of chronic inflammatory response // inferred from electronic annotation /// 0007165 // signal transduction // non-traceable author statement /// 0007165 // signal transduction // inferred from el…	0005829 // cytosol // not recorded /// 0005829 // cytosol // inferred from electronic annotation
11741874_x_at	1.641	1.641	0.714571	up	SEPP1	NM_001085486.1	0006979 // response to oxidative stress // traceable author statement	0005576 // extracellular region // non-traceable author statement /// 0005576 // extracellular region // inferred from electronic annotation
11759307_at	1.63981	1.63981	0.713529	up	RREB1	NM_001003699.2	0006350 // transcription // inferred from electronic annotation /// 0006355 // regulation of transcription, DNA-dependent // traceable author statement /// 0006366 // transcription from RNA polymerase II promoter // traceable author statement /// 0007265 // Ras protein signal transduction // traceable author statement /// 0007275 // multicellular organismal development // traceable author stateme…	0005622 // intracellular // inferred from electronic annotation /// 0005634 // nucleus // traceable author statement /// 0005634 // nucleus // inferred from electronic annotation /// 0005737 // cytoplasm // traceable author statement /// 0016604 // nuclear body // traceable author statement /// 0016607 // nuclear speck // inferred from electronic annotation
11746517_a_at	1.63846	1.63846	0.712343	up	ZNF484	AK292997.1	0006350 // transcription // inferred from electronic annotation /// 0006355 // regulation of transcription, DNA-dependent // inferred from electronic annotation /// 0045449 // regulation of transcription // inferred from electronic annotation	0005622 // intracellular // inferred from electronic annotation /// 0005634 // nucleus // inferred from electronic annotation
11723400_a_at	1.63831	1.63831	0.71221	up	STK4	NM_006282.2	0000902 // cell morphogenesis // inferred from direct assay /// 0006468 // protein phosphorylation // inferred from direct assay /// 0006468 // protein phosphorylation // inferred from electronic annotation /// 0006468 // protein phosphorylation // non-traceable author statement /// 0006915 // apoptosis // inferred from electronic annotation /// 0007165 // signal transduction // inferred from ele…	0005634 // nucleus // inferred from direct assay /// 0005634 // nucleus // inferred from electronic annotation /// 0005737 // cytoplasm // inferred from direct assay /// 0005737 // cytoplasm // inferred from electronic annotation
11744712_a_at	1.63802	1.63802	0.711949	up	ZNF823	AK303213.1	0006350 // transcription // inferred from electronic annotation /// 0006355 // regulation of transcription, DNA-dependent // inferred from electronic annotation /// 0045449 // regulation of transcription // inferred from electronic annotation	0005622 // intracellular // inferred from electronic annotation /// 0005634 // nucleus // inferred from electronic annotation
11723725_x_at	1.63759	1.63759	0.711577	up	USP32	AF533230.1	0006511 // ubiquitin-dependent protein catabolic process // inferred from electronic annotation /// 0016579 // protein deubiquitination // traceable author statement	0005794 // Golgi apparatus // inferred from direct assay /// 0005794 // Golgi apparatus // inferred from electronic annotation /// 0016020 // membrane // inferred from electronic annotation
11759738_at	1.63675	1.63675	0.710831	up	TMED4	AY191223.1	0006810 // transport // inferred from electronic annotation /// 0043123 // positive regulation of I-kappaB kinase/NF-kappaB cascade // inferred from mutant phenotype	0005783 // endoplasmic reticulum // inferred from electronic annotation /// 0005789 // endoplasmic reticulum membrane // inferred from electronic annotation /// 0016020 // membrane // inferred from electronic annotation /// 0016021 // integral to membrane // inferred from electronic annotation
11742950_s_at	1.63624	1.63624	0.710385	up	CNOT8	AL581266	0006350 // transcription // inferred from electronic annotation /// 0006355 // regulation of transcription, DNA-dependent // non-traceable author statement /// 0008285 // negative regulation of cell proliferation // traceable author statement /// 0045449 // regulation of transcription // inferred from electronic annotation	0005622 // intracellular // inferred from direct assay /// 0005634 // nucleus // non-traceable author statement /// 0005634 // nucleus // inferred from electronic annotation /// 0005634 // nucleus // traceable author statement /// 0005737 // cytoplasm // inferred from electronic annotation
11758328_s_at	1.63599	1.63599	0.710162	up	NCOA3	BG106752	0006350 // transcription // inferred from electronic annotation /// 0006355 // regulation of transcription, DNA-dependent // inferred from electronic annotation /// 0007165 // signal transduction // inferred from electronic annotation /// 0030521 // androgen receptor signaling pathway // non-traceable author statement /// 0033145 // positive regulation of steroid hormone receptor signaling pathwa…	0005634 // nucleus // inferred from electronic annotation /// 0005737 // cytoplasm // inferred from electronic annotation /// 0005794 // Golgi apparatus // inferred from electronic annotation
[truncated: 389 more rows]

## Sheet: Down genes (12 vs 0)
Probe Set ID	FC (abs) ([12hrs] vs [0hrs])	FC ([12hrs] vs [0hrs])	Log FC ([12hrs] vs [0hrs])	Regulation ([12hrs] vs [0hrs])	[0hrs](normalized)	[12hrs](normalized)	[24hrs](normalized)	Gene Symbol	Representative Public ID	Gene Ontology Biological Process	Gene Ontology Cellular Component
[truncated: 988 more rows]

[truncated: 2 more sheets: UP genes (24 vs 0), Down genes (24 vs 0)]
