# Supplementary material for: Combined miRNA and mRNA Signature Identifies Key Molecular Players and Pathways Involved in Chikungunya Virus Infection in Human Cells
Source: PLoS One. 2013 Nov 21;8(11):e79886. doi: 10.1371/journal.pone.0079886 (PMC3836776; doi:10.1371/journal.pone.0079886)
Supplement: Data S4 — List of CHIKV regulated miRNAs implicated in other virus pathogenesis or associated pathways based on literature survey. (XLSX) [file pone.0079886.s004.xlsx]

## Sheet: Downregulated miRNAs
	miRNA	Function	Reference
	hsa-mir-1246	Induced in HCV	Liu et al 2010
		Supressed in HPV	Dreher et al 2011
		Downregulated in NK Cells when induced by interleukins	Liu et al 2012
		Downregulated upon HIV1 NLAD8 infection	Charles-henri et al 2013
	hsa-mir-126	Supressed in HPV	Reshmi et al 2008
		Differentially expressedin HBV and HCV	Ura et al 2008
	hsa-mir-1274b	Downregulated in HPV	Dreher et al 2011
	hsa-mir-1275	Induced in Influenza A infection	Charles-henri et al 2013
		Downregulated upon HIV1 NLAD8 infection	Charles-henri et al 2013
	hsa-mir-1280	Upregulated upon HIV1 NLAD8 infection	Charles-henri et al 2013
	hsa-mir-151-3p	Supressed in HCV	Liu et al 2010
		Supressed in HIV1 Infection	Yeung et al 2005
	hsa-mir-32	Mediates Antiviral defense against PFV1	Charles-henri Lecellier et al 2005
	hsa-mir-320a	Downregulated upon HIV1 NLAD8 infection	Charles-henri et al 2013
	hsa-miR-320b	Downregulated upon HIV1 NLAD8 infection	Charles-henri et al 2013
	hsa-miR-320c	Downregulated upon HIV1 NLAD8 infection	Charles-henri et al 2013
	hsa-miR-320d	Downregulated upon HIV1 NLAD8 infection	Charles-henri et al 2013
	hsa-mir-335	Supressed in HIV1 Infection	Yeung et al 2005
	hsa-mir-378	Targets HIV1 encoded vpu genes	Hariharan et al 2005
	hsa-mir-451	Supressed in HPV	Reshmi et al 2008
	hsa-mir-455-3p	Supressed in HCV	Liu et al 2010
		Induced in HPV	Dreher et al 2011
	hsa-miR-548a-3p	downregulated host viral response by targeting IFN-Y1	Li et al 2012
	hsa-mir-548u	downregulated host viral response by targeting IFN-Y1	Li et al 2012
	hsa-mir-548x	downregulated host viral response by targeting IFN-Y1	Li et al 2012
	hsa-mir-603	Potential target of HIV1	Sun et al 2011
	hsa-mir-606	Downregulated in HPV	Dreher et al 2011
	hsa-mir-93	Supressed in HCV	Liu et al 2010
	1	Liu X, Wang T, Wakita T, Yang W: Systematic identification of microRNA and messenger RNA profiles in hepatitis C virus-infected human hepatoma cells.
		Virology 2010, 398:57-67.
	2	Dreher, A. et al. Differential expression of cellular microRNAs in HPV 11, -16, and -45 transfected cells. Biochemical and Biophysical Research Communications 412, 20–25(2011).
	3	Liu X., Wang Y., Sun Q., Yan J., Huang J., Zhu S., et al. (2012). Identification of microRNA transcriptome involved in human natural killer cell activation. Immunol. Lett. 143 208–217.
	4	Charles-henri. 2013. Identifying Viral Cell Tropism. U.S. Patent 20130040832, filed 09/01/2010, and issued 02/14/2013.
	5	Reshmi, G., and M. R. Pillai. 2008. Beyond HPV: oncomirs as new players in cervical cancer. FEBS Lett. 582:4113-4116.
	6	Ura S, Honda M, Yamashita T, Ueda T, Takatori H, Nishino R, et al. Differential microRNA expression between hepatitis B and hepatitis C leading disease progression to hepatocellular carcinoma. HEPATOLOGY 2009; 49: 1098-1112.
		152

## Sheet: Upregulated miRNAs
	miRNA	Function	Reference
	hsa-let-7a	Induced in HBV	Meng et al 2006
		Induced in HIV1 Infection	Yeung et al 2008
	hsa-let-7b	Induced in HIV1 Infection	Yeung et al 2008
	hsa-let-7c	Induced in HIV1 Infection	Yeung et al 2008
		Induced in HBV	Wang et al 2009
	hsa-let-7e	Induced in HBV	Meng et al 2006
	hsa-miR-103	Regulates cell cycle pathway	Finnerty et al 2010
		Potentially targets HIV	Sun et al 2011
	hsa-mir-106a	Regulates cell cycle pathway	Cloonan et al 2008
	hsa-mir-106b	Differentialy regulated in HIV infection	Houzet et al 2008
		Suppressed in HCV	Liu et al 2010
	hsa-mir-107	Regulates cell cycle pathway	Finnerty et al 2010
		Suppressed in HCV	Liu et al 2010
		Potentially targets HIV	Sun et al 2011
	hsa-mir-10a	Induced in Influenza A infection	Ma et al 2012
		Induced upon Vaccinia Virus infection	Grinberg et al 2012
	hsa-mir-1228-5p	Induced in HCV	Liu et al 2010
	hsa-mir-1231	Induced in HPV	Dreher et al 2011
	hsa-miR-125b-1-3p	Induced in SIV	Molina et al 2011
		Induced in HIV1 Infection	Mantri et al 2012
	hsa-mir-1290	Induced in HCV	Liu et al 2010
	hsa-mir-1469	Induced in HCV	Liu et al 2010
	hsa-mir-149	Targets vpu genes on HIV	Hariharan et al 2005
		Targets HIV1	Sun et al 2011
	hsa-mir-149-3p	Induced in HCV	Liu et al 2010
	hsa-mir-150-3p	Induced in Influenza H1N1 infection	He et al 2009
	hsa-mir-151-5p	Suppressed in HCV	Liu et al 2010
		Induced in HIV1 Infection	Yeung et al 2008
	hsa-mir-152	suppressed in HBV	Huang et al 2010
	hsa-mir-15b	induce apoptosis by silencing BCL2	Cimmino et al 2005
		Regulates cell cycle pathway	Finnerty et al 2010
		induced in HPV	Myklebust et al 2011
		induced in HPV	Dreher et al 2011
		Targets HIV1	Sun et al 2011
		Induced in HIV1 Infection	Yeung et al 2008
	hsa-miR-16	induce apoptosis by silencing BCL2	Cimmino et al 2005
	hsa-mir-17	Regulates cell cycle pathway	Cloonan et al 2008
	hsa-mir-182	Induced in EBV	Wong et al 2011
	hsa-mir-18a	Induced in HIV1 Infection	Yeung et al 2008
		suppresed in HCV	Liu et al 2010
		induced in EBV	Wang et al 2009
	hsa-mir-1908	Induced in HCV	Liu et al 2010
	hsa-mir-191	Induced in HBV	Ura et al 2008
		Targets Influenza A H1N1 Virus	Wichadakul et al 2012
	hsa-mir-1915	Induced in HCV	Liu et al 2010
	hsa-mir-193b	downregulated in Influenza infection	Ma et al 2012
	hsa-mir-19a	Regulates cell cycle pathway	Zhou et al 2009
	hsa-miR-19b	Regulates cell cycle pathway	Cloonan et al 2008
		Induced in EBV	Sheng-jun et al 2010
	hsa-mir-20a	Differentially regulated in HIV1 infection	Houzet et al 2008
	hsa-mir-20b	Induced in HIV1 Infection	Yeung et al 2008
	hsa-mir-222	Regulates cell cycle pathway	Zhou et al 2009
	hsa-mir-23a	Differentially regulated in HBV and HCV	Ura et al 2008
	hsa-mir-23b	Induced in HBV	Wang et al 2009
		Induced in Influenza infection	Ma et al 2012
	hsa-miR-24	Supressed in HCV	Liu et al 2010
	hsa-mir-25	Differentially regulated in HIV1 infection	Houzet et al 2008
	hsa-miR-26a	Differentially regulated in HBV and HCV	Ura et al 2008
		Downregulated in HCV	Liu et al 2010
	hsa-mir-297	Suppressed in cytomegalovirus infection	Poole et al 2011
	hsa-mir-3131	Targets Rabies Virus	Wichadakul et al 2012
	hsa-miR-3180-3p	Targets Rabies Virus	Wichadakul et al 2012
	hsa-mir-345	Induced in HBV	Sun et al 2012
	hsa-mir-34a	Regulates cell cycle pathway	Zhou et al 2009
		Differentially regulated in HBV	Mizuguchi et al 2010
	hsa-mir-494	Regulates cell cycle pathway	Olaru et al 2011
	hsa-mir-503	Induced in HBV	Mizuguchi et al 2010
		Targets Influenza A H1N1 Virus	Wichadakul et al 2012
		Promote cell proliferation	Finnerty et al 2010
	hsa-mir-532-5p	Suppressed in SIV infection	Molina et al 2011
	hsa-mir-572	Differentially regulated in HPV	Myklebust et al 2011
	hsa-mir-574-5p	Induced in NL43 and ROD variants of H1N1	Charles-henri et al 2013
	hsa-mir-575	Induced in NL43 and ROD variants of H1N1	Charles-henri et al 2013
	hsa-mir-638	Induced in HCV	Liu et al 2010
		Targets Rabies Virus	Wichadakul et al 2012
		Induced in HBV	Sun et al 2012
	hsa-mir-663	Induced in HCV	Liu et al 2010
		Induced in NL43 and ROD variants of H1N1	Charles-henri et al 2013
	hsa-mir-675	Induced in HCV	Liu et al 2010
	hsa-mir-760	Targets Influenza A Virus	Wichadakul et al 2012
		suppress ophthalmic herpes zoster virus	Irmak et al 2012
	hsa-mir-762	Targets Dengue Virus	Wichadakul et al 2012
	hsa-mir-92b-5p	Induced in HCV	Liu et al 2010
	hsa-mir-939	Targets Rabies Virus	Wichadakul et al 2012
	hsa-mir-99b	Targets Influenza A H1N1 Virus	Wichadakul et al 2012
		Regulates Hematopoetic cell production	Gerrits et al 2012
		Induced in HIV1 Infection	Yeung et al 2008

## Sheet: References
	S.No	References
	1	Liu X, Wang T, Wakita T, Yang W (2010) Systematic identification of microRNA and messenger RNA profiles in hepatitis C virus-infected human hepatoma cells. Virology 398: 57–67. Available: http://www.ncbi.nlm.nih.gov/pubmed/20006370. Accessed 15 August 2013.
	2	Dreher A, Rossing M, Kaczkowski B, Andersen DK, Larsen TJ, et al. (2011) Differential expression of cellular microRNAs in HPV 11, -16, and -45 transfected cells. Biochemical and biophysical research communications 412: 20–25. Available: http://www.ncbi.nlm.nih.gov/pubmed/21782796. Accessed 25 August 2013.
	3	Liu X, Wang Y, Sun Q, Yan J, Huang J, et al. (2012) Identification of microRNA transcriptome involved in human natural killer cell activation. Immunology Letters 143: 208–217. Available: http://linkinghub.elsevier.com/retrieve/pii/S0165247812000648. Accessed 25 August 2013.
	4	Charles-henri. 2013. Identifying Viral Cell Tropism. U.S. Patent 20130040832, filed 09/01/2010, and issued 02/14/2013.
	5	Reshmi G, Pillai MR (2008) Beyond HPV: oncomirs as new players in cervical cancer. FEBS letters 582: 4113–4116. Available: http://www.ncbi.nlm.nih.gov/pubmed/19032954. Accessed 25 August 2013.
	6	Ura S, Honda M, Yamashita T, Ueda T, Takatori H, et al. (2009) Differential microRNA expression between hepatitis B and hepatitis C leading disease progression to hepatocellular carcinoma. Hepatology (Baltimore, Md) 49: 1098–1112. Available: http://www.ncbi.nlm.nih.gov/pubmed/19173277. Accessed 25 August 2013.
	7	Yeung ML, Bennasser Y, Myers TG, Jiang G, Benkirane M, et al. (2005) Changes in microRNA expression profiles in HIV-1-transfected human cells. Retrovirology 2: 81. Available: http://www.pubmedcentral.nih.gov/articlerender.fcgi?artid=1352379&tool=pmcentrez&rendertype=abstract. Accessed 6 August 2013.
	8	Lecellier AC, Dunoyer P, Arar K, Lehmann-che J, Eyquem S, et al. (2013) A Cettutar MicroRNA Mediates Antivirat Defense in Human Cetts. 308: 557–560.
	9	Hariharan M, Scaria V, Pillai B, Brahmachari SK (2005) Targets for human encoded microRNAs in HIV genes. Biochemical and biophysical research communications 337: 1214–1218. Available: http://www.ncbi.nlm.nih.gov/pubmed/16236258. Accessed 25 August 2013.
	10	Li Y, Xie J, Xu X, Wang J, Ao F, et al. (2013) MicroRNA-548 down-regulates host antiviral response via direct targeting of IFN-λ1. Protein & cell 4: 130–141. Available: http://www.ncbi.nlm.nih.gov/pubmed/23150165. Accessed 25 August 2013.
	11	Sun G, Rossi JJ (2011) MicroRNAs and their potential involvement in HIV infection. Trends in pharmacological sciences 32: 675–681. Available: http://www.pubmedcentral.nih.gov/articlerender.fcgi?artid=3200488&tool=pmcentrez&rendertype=abstract. Accessed 25 August 2013.
	12	Meng F, Henson R, Lang M, Wehbe H, Maheshwari S, et al. (2006) Involvement of human micro-RNA in growth and response to chemotherapy in human cholangiocarcinoma cell lines. Gastroenterology 130: 2113–2129. Available: http://www.ncbi.nlm.nih.gov/pubmed/16762633. Accessed 25 August 2013.
	13	Wang Y, Lu Y, Toh ST, Sung W, Tan P, Chow P, Chung AYF, Jooi LLP, Lee CGL. Lethal-7 is down-regulated by the hepatitis B virus X protein and targets signal transducer and activator of transcription 3. J. Hepatol. 2010;53:57-66.
	14	Finnerty JR, Wang WX, Hebert SS, et al. The miR-15/107 group of microRNA genes: evolutionary biology, cellular functions, and roles in human diseases. J Mol Biol 2010; 402: 491–509
	15	Cloonan N, Brown MK, Steptoe AL, Wani S, Chan WL, et al. (2008) The miR-17-5p microRNA is a key regulator of the G1/S phase cell cycle transition. Genome biology 9: R127. Available: http://www.pubmedcentral.nih.gov/articlerender.fcgi?artid=2575517&tool=pmcentrez&rendertype=abstract. Accessed 25 August 2013.
	16	Houzet L, Yeung ML, de Lame V, Desai D, Smith SM, et al. (2008) MicroRNA profile changes in human immunodeficiency virus type 1 (HIV-1) seropositive individuals. Retrovirology 5: 118. Available: http://www.pubmedcentral.nih.gov/articlerender.fcgi?artid=2644721&tool=pmcentrez&rendertype=abstract. Accessed 25 August 2013.
	17	Ma Y-J, Yang J, Fan X-L, Zhao H-B, Hu W, et al. (2012) Cellular microRNA let-7c inhibits M1 protein expression of the H1N1 influenza A virus in infected human lung epithelial cells. Journal of cellular and molecular medicine 16: 2539–2546. Available: http://www.ncbi.nlm.nih.gov/pubmed/22452878. Accessed 25 August 2013.
	18	Grinberg M, Gilad S, Meiri E (2012) Vaccinia virus infection suppresses the cell microRNA machinery: 1719–1727. doi:10.1007/s00705-012-1366-z.
	19	Molina PE, Amedee A, LeCapitaine NJ, Zabaleta J, Mohan M, et al. (2011) Cannabinoid neuroimmune modulation of SIV disease. Journal of neuroimmune pharmacology : the official journal of the Society on NeuroImmune Pharmacology 6: 516–527. Available: http://www.pubmedcentral.nih.gov/articlerender.fcgi?artid=3208744&tool=pmcentrez&rendertype=abstract. Accessed 25 August 2013.
	20	Mantri CK, Pandhare Dash J, Mantri JV, Dash CCV (2012) Cocaine Enhances HIV-1 Replication in CD4+ T Cells by Down-Regulating MiR-125b. PLoS ONE 7(12): e51387. doi:10.1371/journal.pone.0051387
	21	He T, Feng G, Chen H, Wang L, Wang Y (2009) Identification of host encoded microRNAs interacting with novel swine-origin influenza A (H1N1) virus and swine influenza virus. Bioinformation 4: 112–118. doi: 10.6026/97320630004112.
	22	Huang J, Wang Y, Guo Y, Sun S (2010) Down-regulated microRNA-152 induces aberrant DNA methylation in hepatitis B virus-related hepatocellular carcinoma by targeting DNA methyltransferase 1. Hepatology (Baltimore, Md) 52: 60–70. Available: http://www.ncbi.nlm.nih.gov/pubmed/20578129. Accessed 25 August 2013.
	23	Cimmino A, Calin GA, Fabbri M, et al. miR-15 and miR-16 induce apoptosis by targeting BCL2. Proc Natl Acad Sci U S A 2005;102:13944-13949
	24	Myklebust MP, Bruland O, Fluge Ø, Skarstein a, Balteskard L, et al. (2011) MicroRNA-15b is induced with E2F-controlled genes in HPV-related cancer. British journal of cancer 105: 1719–1725. Available: http://www.pubmedcentral.nih.gov/articlerender.fcgi?artid=3242611&tool=pmcentrez&rendertype=abstract. Accessed 25 August 2013.
	25	Wong QW-L, Lung RW-M, Law PT-Y, Lai PB-S, Chan KY-Y, et al. (2008) MicroRNA-223 is commonly repressed in hepatocellular carcinoma and potentiates expression of Stathmin1. Gastroenterology 135: 257–269. Available: http://www.ncbi.nlm.nih.gov/pubmed/18555017. Accessed 25 August 2013.
	26	Wichadakul D, Mhuantong W, Jongkaewwattana A, Ingsriswang S (2012) A computational tool for the design of live attenuated virus vaccine based on microRNA-mediated gene silencing. BMC genomics 13 Suppl 7: S15. Available: http://www.pubmedcentral.nih.gov/articlerender.fcgi?artid=3521223&tool=pmcentrez&rendertype=abstract. Accessed 25 August 2013.
	27	Zhou J, Yu L, Gao X, Hu J, Wang J, et al. (2011) Plasma microRNA panel to diagnose hepatitis B virus-related hepatocellular carcinoma. Journal of clinical oncology : official journal of the American Society of Clinical Oncology 29: 4781–4788. Available: http://www.ncbi.nlm.nih.gov/pubmed/22105822. Accessed 25 August 2013.
	28	Poole E, McGregor Dallas SR, Colston J, Joseph RS V, Sinclair J (2011) Virally induced changes in cellular microRNAs maintain latency of human cytomegalovirus in CD34+ progenitors. The Journal of general virology 92: 1539–1549. Available: http://www.ncbi.nlm.nih.gov/pubmed/21471310. Accessed 25 August 2013.
	29	Mizuguchi Y, Mishima T, Yokomuro S, Arima Y, Kawahigashi Y, et al. (2011) Sequencing and Bioinformatics-Based Analyses of the microRNA Transcriptome in Hepatitis B–Related Hepatocellular Carcinoma. PLoS ONE 6(1): e15304. doi:10.1371/journal.pone.0015304
	30	Olaru A V, Ghiaur G, Yamanaka S, Luvsanjav D, An F, et al. (2011) MicroRNA down-regulated in human cholangiocarcinoma control cell cycle through multiple targets involved in the G1/S checkpoint. Hepatology (Baltimore, Md) 54: 2089–2098. Available: http://www.pubmedcentral.nih.gov/articlerender.fcgi?artid=3212606&tool=pmcentrez&rendertype=abstract. Accessed 25 August 2013.
	31	Irmak MK, Erdem U, Kubar A (2012) Antiviral activity of salivary microRNAs for ophthalmic herpes zoster. Theoretical biology & medical modelling 9: 21. Available: http://www.pubmedcentral.nih.gov/articlerender.fcgi?artid=3422169&tool=pmcentrez&rendertype=abstract. Accessed 25 August 2013.
	32	Gerrits A, Walasek M a, Olthof S, Weersing E, Ritsema M, et al. (2012) Genetic screen identifies microRNA cluster 99b/let-7e/125a as a regulator of primitive hematopoietic cells. Blood 119: 377–387. Available: http://www.ncbi.nlm.nih.gov/pubmed/22123844. Accessed 25 August 2013.
