# Supplementary material for: Combined miRNA and mRNA Signature Identifies Key Molecular Players and Pathways Involved in Chikungunya Virus Infection in Human Cells
Source: PLoS One. 2013 Nov 21;8(11):e79886. doi: 10.1371/journal.pone.0079886 (PMC3836776; doi:10.1371/journal.pone.0079886)
Supplement: Data S7 — List of predicted targets of differentially regulated miRNAs using miRecords and Targetscan software. (XLSX) [file pone.0079886.s007.xlsx]

## Sheet: Upregulated miRNAs
	Predicted Targets of Upregulated miRNAs
	Method	miRNA
	miRECORDS	hsa-let-7a	ABCB9		ABCC10	ABCC5	ACTA1	ACVR1B	ACVR1C	ADAMTS5	ADAMTS8	ADCY9	ADRB2	ADRB3	AHCTF1	AKAP6	ANGPTL2	ANKFY1	ANKRD43	AP1S1	APBB3	APPBP2	ARHGAP20	ARHGEF15	ARID3B	ARL6IP2	ARPP-19	ARRDC4	ATP2A2	ATXN1	B3GNT1	BACH1		BCL2L1	BEGAIN	BIN3	BRD3	BZW1	BZW2	C10orf140	C10orf6	C14orf181	C14orf28	C15orf29	C15orf41	C1orf26	C3orf64	C9orf7	CALD1
	miRECORDS	hsa-let-7b	LIN28	HMGA2	CDC25A	CCND1	ZNF583	DIAPH2	CCNJ	ACVR1C	SMARCAD1	IGF2BP3	PRPF38B	SOCS4	MAP4K3	CLP1	NRAS	PDPR	PLEKHG6	C10orf6	LRIG3	UHRF2	DDX19A	MASP1	LGR4	BIN3	SLC35D2	DUSP16	GAS7	SLC25A27	CASP3	CDC34	SLC20A1	FRAS1	TGFBR1	COIL	HAND1	SCD	LIMD2	SNX16	STK40	USP38	PBX3	MST150	BCL7A	PPP1R15B	DMD	C15orf41	GAN
	miRECORDS	hsa-let-7c	HMGA2	TRIM71	MYC	NRAS	SMARCAD1	SLC35D2	CLP1	DIAPH2	ZNF583	MAP4K3	ACVR1C	SLC25A24	UHRF2	C10orf6	DDX19A	LRIG3	LGR4	CDC25A	BIN3	MASP1	CCNJ	GAS7	SLC25A27	IGF2BP3	CASP3	CDC34	STK40	SLC20A1	TGFBR1	COIL	HAND1	DUSP16	LIMD2	HOXD1	C15orf41	SOCS4	PBX3	GAN	SNX16	DMD	MST150	PPP1R15B	ABCC5	USP38	SCD	TMEM2	GCNT4
	miRECORDS	hsa-let-7e	HMGA2	SMC1A	BZW2	UHRF2	CLP1	PDPR	DIAPH2	PPP1R15B	PRPF38B	CCNJ	LRIG3	SLC35D2	USP38	C15orf41	STK40	SLC20A1	DUSP16	ABCC5	ZNF583	SMARCAD1	PBX3	SOCS4	BIN3	NRAS	MST150	MAP4K3	ACVR1C	DDX19A	MASP1	GAS7	IGF2BP3	C10orf6	CDC25A	LIMD2	GCNT4	ADRB2	GAN	SNX16	SLC25A27	HAND1	TGFBR1	HOXD1	ZFYVE26	LRIG2	CASP3	CDC34	CYP19A1
	miRECORDS	hsa-miR-103	37681	AFF2	AFF4	AK2	ALS2CR13	ANK1	ANK1	ANKRD57	ARL6IP2	ARMC1	ARNT	AXIN2	BACH2	BAI1	BAZ2A	BCL11A	BDNF	BDNF	BDNF	BLMH	BSDC1	BTG2	BTRC	C12orf53	C16orf72	C5orf41	CAB39	CACNA2D1	CAMKV	CAPZA2	CC2D1B	CDK5R1	CDK6	CECR6	CELSR2	CHIC1	CHST11	CLOCK	CNTNAP1	CPEB3	CSNK1G2	D4S234E	DCBLD2	DCLK1	DCUN1D4	DICER1	DICER1
	miRECORDS	hsa-mir-106a	39508	ACSL4	AHCTF1	ALS2CR13	ANKFY1	ANKRD50	APBB2	ARHGAP1	ARHGAP26	ARHGEF3	ARID4A	ARL4C	ASF1A	ATG16L1	ATL3	ATP1A2	BAHD1	BCL2L11	BHLHB3	BMPR2	BNC2	BTBD10	BTBD7	BTG3	C14orf28	C19orf2	C1orf63	C2CD2	C5orf41	CAMTA1	CCDC128	CCNG2	CCNT2	CD69	CEP57	CFL2	CHD9	CLIP4	CMPK1	CREB5	CRIM1	CRK	CRY2	DDHD1	DDX5	DERL2	DLGAP2
	miRECORDS	hsa-mir-106b	FOXL2	FBXL11	FBXW11	FAM57A	MGEA5	EIF2C1	FBXL5	RP5-1000E10.4	ZFPM2	TUSC2	STK38	KLF12	KLHL2	ARHGEF3	TLE4	NR4A3	MAPRE1	PGBD5	RASL11B	SLC40A1	SENP1	TNRC6A	KLHL20	TNFRSF21	SERP1	SACS	FAM134A	ATAD2	WDR37	SSX2IP	MKRN1	CNOT7	RNF128	BTG3	MORF4L1	DDHD1	RBL2	PURB	TP53INP1	GABBR2	SSH2	MYCN	HMGB3	HAS2	E2F1	MAP3K8	ETV1
	miRECORDS	hsa-mir-107	37681	ACVR2B	AFF2	AFF4	AK2	ALS2CR13	ANK1	ANK1	ANK1	ANK1	ANKRD57	ARL6IP2	ARL8B	ARMC1	ARNT	ASH1L	AXIN2	BACE1	BACH2	BAI1	BAZ2A	BCL11A	BDNF	BDNF	BDNF	BDNF	BDNF	BDNF	BLMH	BSDC1	BTG2	C12orf53	C16orf72	C5orf41	CAB39	CACNA2D1	CAMKV	CAPZA2	CC2D1B	CDC37L1	CDK6	CECR6	CELSR2	CHIC1	CHST11	CLOCK	COBLL1
	miRECORDS	hsa-mir-10a	ANKFY1	TFAP2C	GTF2H1	KLF11	ELAVL2	HOXA3	USP46	HAS3	BACH2	SLC38A2	RAP2A	ZMYND11	BAZ2B	NCOA6	NARG1	TBX5	BDNF	PAFAH1B1	SON	TMEM183A	ARRDC3	BDNF	BDNF	MTMR3	TBX5	GALNT1	RP5-1022P6.2	HCN1	FIGN	SOBP	E2F7	POPDC2	EBF2	BDNF	BRUNOL6	BDNF	DOCK11	BAZ1B	CECR6	HNRNPK	HOXA3	HOXA3	WDR26	ARSJ	ELOVL6	DAZAP1	COPS7B
	miRECORDS	hsa-mir-1202	SELT	EIF2S1	SOS1	PUM2	PLCXD2	LRRC8C	PPYR1	DUOX1	PPP2R3A	CD302	LY75-CD302	NFAT5	WIZ	LDB3	ZBTB43	ZFHX4	CHSY3	SLC6A6	TMC5	ARNT	ACTG1	PPP6R2	CDK14	OSBPL11	FTSJ1	SGK494	C1orf110	EML4	ZDHHC22	MYO5A	CSRNP3	AP1G1	NLGN2	GSG1L	ANAPC16	PTGIS	ARHGAP24	BACE1	C8orf38	SHC3	DYNLL2	ZBTB8A	PROCR	TMEM87A	BCL6B	EGLN2	C8orf86
	miRECORDS	hsa-mir-1207-5p	CSRP1	FAM155B	PHF15	NACC1	ARC	CBX5	NLE1	SH3GLB2	GABRA3	SLC22A8	DMBX1	CBX6	MKL1	CRHR1	GPR124	CD276	NPTXR	MAPK8IP3	KIF21B	TMEM201	TEAD3	RAB1B	ITM2C	MLLT6	MICALL1	SSH2	CACNA2D1	TSPAN9	CLDN19	UBE2Z	G6PD	TMEM229B	SDC1	ATG13	NELF	SRC	C12orf77	GPSM1	RARA	HBEGF	TMEM132E	AKAP5	CXCR5	FA2H	CAMK2A	TRIM62	LPPR2
	miRECORDS	hsa-mir-1224-5p	ORC2	CREB1	C1orf106	CLEC4F	ST8SIA3	UBAP2L	SUN1	NIPA2	RHOBTB3	SYNPO2	PANK1	LBP	SESTD1	NEUROD4	SAMD12	ITSN1	SND1	CCDC149	KLF3	PHOX2A	OGFOD1	FNDC3B	MANBA	ACVR2B	METAP1	DCLK1	PPP1R9B	GPSM3	CAPN5	DVL3	MED20	KPNA1	INHBE	FADS1	PIGR	SDF2L1	TLCD2	UBE2W	SPTBN1	MB21D2	HNRNPU	GTDC1	ZBTB41	FGF1	RGAG4	GLRX3	KLHL15
	miRECORDS	hsa-mir-1225-5p	MCTP2	CDC14B	FAM149B1	SEMA4D	C5orf13	PABPC4	WNK3	CLCN5	SH3BP4	YTHDF3	TAL1	NIPA1	FAM49B	ERO1LB	HTR2C	YLPM1	KIAA1324	RMI1	SHANK2	FGF11	PDE7B	ADAMTS17	DOC2A	KIAA1239	CHTF8	FAM46C	FAM196A	ACAP2	RPS6KA3	ELN	ZC3H13	UNC45B	NDEL1	SNRPA	FUS	USP27X	IRS1	FAM189A1	AMMECR1	NRARP	CSK	TSPAN3	40787	ZMYM2	FTH1	ETV1	IP6K3
	miRECORDS	hsa-mir-1228-5p	HRAS	TBX1	MPDU1	APH1A	ENSA	IGF2BP1	PICALM	SLC12A2	ATG9B	BRSK1	MYBBP1A	ZNF653	FLJ37543	GPR116	MEF2D	NCOR2	NFE2L1	SLC43A2	VASP	OSR1	RAB1B	SAP30BP	SOX11	WASF2	AAK1	ABI2	AP1G1	APLN	APPL2	ARF6	ARHGAP26	BICD2	BLR1	BNC2	C10orf65	C11orf9	C19orf55	CACNG3	CBL	CBLL1	CBX1	CCDC120	CDAN1	CHST11	CNOT6	CUL5	D15Wsu75e
	miRECORDS	hsa-mir-1231	GLG1	ONECUT2	BTRC	AIF1L	PTPN14	CC2D1A	KPNA6	WIPF1	NTNG1	C2orf43	NR2C2	EIF4B	PRKCI	ANKRD13B	LMX1B	KLF15	KIAA0895L	ZIC1	METTL9	TMEM136	AMPH	SMAD4	SMAD6	GLP1R	SMARCA2	TNRC18	MECP2	GNAI2	CCP110	NTRK2	SMG6	PACSIN1	TMEM115	CCDC24	C2orf67	CACNA2D2	MEGF9	TTC28	IER5L	FSTL4	RBM4	OBFC1	KCNJ9	MEIS2	STRA6	DENND5B	CTDSPL
	miRECORDS	hsa-mir-125a-3p	C1orf149	MTFR1	ANKRD45	UHRF1BP1	BNC2	ACVR2B	RGS7BP	IRF2BP2	PRDM5	PPAPDC2	BRCA1	TRIP12	FYN	CCDC52	C13orf30	CBL	MEGF11	PALM2	C12orf41	MAP3K12	CNOT4	YY1	TYW3	FXR1	PROCR	IGF2	EFR3A	HRBL	GPR3	SGK269	ERAP1	RAPH1	SATL1	NUFIP2	SFRS12IP1	C5orf42	TSC22D3	CHFR	IL33	RAP2B	NF1	SYT7	INHBC	C21orf91	NDFIP1	SF3A1	HMP19
	miRECORDS	hsa-miR-125b-1-3p	TLK2	CEP350	GLRA2	PPP1CC	RAI16	TSHZ3	NKX2-5
	miRECORDS	hsa-mir-1271	KIAA2022	LRCH2	AK3	SLC1A1	SPIN1	UNC13C	SIN3B	FRS2	ADCY6	MSN	ITPR1	DLAT	SLC38A4	SDC2	LPPR4	BRPF3	STK17A	DEPDC1	CAMK2N1	MTSS1	FOXF2	SOX6	NEUROD4	NLGN2	PRKCE	GRHL2	ZFP36L1	FOXO1	TMEM170B	ARHGAP6	MITF	ZBTB41	SPRY3	HBEGF	BRWD1	PRKAR1A	SLC39A1	SNX30	SPAST	GLT8D3	CD164	MYRIP	HOOK3	CHIC1	DPY19L3	SOX5	MYO5B
	miRECORDS	hsa-mir-1290	EHHADH	SYNPO2	OSBPL6	SOCS4	RASAL2	FAM125B	ADARB2	C6orf225	STK17A	CBLL1	FXR2	PLCXD3	LRRTM3	37681	LIX1	SPARCL1	PDS5A	WBP2	SNRK	KCNAB1	NEK11	SLC4A7	NIPAL3	VPS45	ADH1C	TCHP	RNF207	CRTC1	TBL2	KIF13B	C10orf88	ZDHHC21	NLGN3	MCCC2	HS3ST1	EN2	DGAT1	LOC644538	SEPHS1	KIAA1429	C2orf63	CXorf66	ARRDC3	GTF2I	TEDDM1	FAM53C	AGBL5
	miRECORDS	hsa-mir-1308	NLGN3	TAL1	CALD1	ZDHHC22	RMND5A	PADI3	CA13	FNIP2	KITLG	LRP8	OSBPL8	SNX18	CHD7	TBL1XR1	TOX4	BNC2	HPCAL4	UBE2A	C18orf10	DPYSL2	C10orf76	SP8	PCBP2	LCORL	GPR180	PNOC	SLC31A1	ELMOD1	MAPT	BARHL1	MPZ	ZIC4	CPEB2	KCNC1	BCL2	PGAP1	RANBP10	SFRS1	CBL	PPARGC1A	TCEAL5	FAM123B	ZEB2	GABRB3	CHD9	KCNMA1	ISL2
	miRECORDS	hsa-miR-135a-3p	HIRA	PURB	ZNF606	PRPF38B	CPEB4	AXIN2	DCX	ESR1	FAM102B	IL1A	ITCH	MLSTD2	PARVA	PTEN	REPS1	ZFHX4	ZNF629	ABCC5	ADAMTS1	AFF4	ARHGEF11	BLR1	BOLA2	CHD9	DPP10	EGFLAM	EIF5A2	ETV6	FBXL11	GPR23	GPR85	HNRPA3	HS2ST1	IGF2R	KIAA0355	KLF4	NOPE	NPTX1	PCDH17	PTPRG	RAB10	RASSF6	RGAG1	RSBN1	SATB1	SCN2A	SLC4A4
	miRECORDS	hsa-mir-140-3p	GOPC	LOC221710	STAG2	ACVR2B	VGLL2	CBL	UBAP2L	FAIM	PITPNM3	MARCKS	SPRED2	MYB	RBFOX2	CYTH3	SLC5A3	OLA1	KIAA1147	BSN	SOBP	SAR1A	NFYA	GPR158	CHL1	REEP5	ZNF146	GAB2	ZC3H6	PCDH8	FGF9	SGIP1	PPAP2B	RASGEF1B	FBXL20	LOC100500938	ZBTB38	NCAN	PDK3	LMX1A	TRIM33	FAM116A	ROBO2	LHFPL2	VANGL2	VCPIP1	PEAK1	UBXN10	SMARCA2
	miRECORDS	hsa-mir-149	NDST1	CHKB	ADCY1	PAK3	SLC4A4	TMEM50B	YWHAZ	CCDC97	USP10	LONRF1	UBFD1	C9orf5	PI4K2A	CROP	DNAJB12	SEMA4G	ZMAT4	ZBTB3	HNRNPA1	AMOTL2	PHF15	KLHL3	BAIAP2	ARMC7	ADIPOR2	TBC1D22B	PRMT8	PCDH19	ZBTB2	ZBTB4	LZTS1	TMBIM1	DCLRE1B	C19orf50	CRTC2	MYO18B	BHLHB5	TMEM86A	FBXL16	FAM71C	ATP2A2	KSR2	BCL9L	RSBN1L	TCF12	TCF12	TCF12
	miRECORDS	hsa-mir-149-3p	RBM26	TRIM36	UGDH	RAB21	PTER	LRRTM3	ZFY	ADAMTS19	EIF4E	BOLA2	MYO5A	CUL5	A2BP1	FNDC3A	YTHDF3	ATXN2L	ZNF294	PDE6D	PPP3R1	SLC7A11	ITGAV	STYX	RBAK	LARP4	PAFAH1B1	PCDH19	ATP11C	LIN28B	NR4A3	LYPLA1	APP	IHPK2	PHF17	ARPC5	WBP5	KRCC1	TNPO1	SNX16	SLMAP	HIVEP2	BCOR	ZNF800	CNTN4	AFTPH	IGF1R	KCNK10	SLC25A31
	miRECORDS	hsa-mir-150-3p	RIMS4	C7orf41	CHSY-2	FLRT1	MSX2	MYCL1	MYO5A	NUFIP2	PICALM	SCRT1	SGCZ	SHANK3	SMG6	CD164	ABHD4	ACCN2	AFF2	AP3S2	ARHGEF12	ARID1B	ARL3	ATN1	B4GALT3	BAZ2A	C20orf160	CHD4	DAG1	DCUN1D4	DERL2	DES	DLG2	EP300	ETS1	FAM54B	FLJ12529	FLJ31818	HEMK1	HMGB3	IKZF4	JAZF1	KIAA1324	LUZP1	MEIS2	MNT	NELL2	NRAS	OLFM1
	miRECORDS	hsa-mir-151-5p	NTRK2	N4BP1	CASZ1	IL1RAPL1	WIPI2	RIMBP2
	miRECORDS	hsa-mir-152	AKAP1	MAFB	ABCA1	DMXL1	FAM104A	USP48	MTF1	ITFG3	ITSN2	ZNF238	ERLIN1	C10orf140	SLC2A1	NOG	WNT1	RBM24	NRP1	CDK5R1	ABCB7	NARG1	SFRS2IP	MED12L	SFRS11	B4GALT5	SLC24A3	GPM6A	C5orf30	ARL6IP1	ARPP-19	ARHGAP21	ZDHHC17	JPH3	TMEM9B	ST8SIA3	MNT	C1GALT1	MOSPD1	ERRFI1	INOC1	EIF2C4	ARL8B	PHF3	CDC2L6	CHD9	EIF2C1	MMD	RNF38
	miRECORDS	hsa-mir-15b	ARFGAP2	ZCCHC3	COL12A1	RUNX1T1	RECK	RET	SOCS6	PRKAR2A	ZNF622	BCL2L2	C1orf9	DYNC1I1	HSPA4L	DCLK1	RAP2C	AXIN2	AP2A1	DMTF1	SCOC	SPRYD3	ADAMTS3	IL1RAPL1	FCHSD1	PISD	CPEB3	ZMYM2	KIAA0831	YWHAH	WEE1	TGFBR3	FAM81A	ZNF362	SMARCD2	CUL2	PCDH9	RAB11FIP2	SESN1	BTRC	LATS2	SIPA1L2	SLC36A1	SLC4A4	EIF3A	PPAP2A	DOLPP1	RNF217	SFRS16
	miRECORDS	hsa-miR-16	BCL2	TPPP3	RET	PISD	SESN1	SLC36A1	COL12A1	RUNX1T1	ARHGAP20	LATS2	SOCS6	KIF23	RECK	HIGD1A	RAP2C	DCLK1	LUZP1	AP2A1	DMTF1	ADAMTS3	HSPA4L	C1orf9	PRKAR2A	BCL2L2	FAM81A	ZMYM2	YWHAH	WEE1	VEGFA	CPEB3	RASGEF1B	TGFBR3	PCDH9	RAB11FIP2	PPM1D	ACOX1	RSPO3	BTRC	SIPA1L2	SLC4A4	EIF3A	PPAP2A	DOLPP1	UBQLNL	SPRED1	RBBP6	PBX3
	miRECORDS	hsa-mir-17	NCOA3	SERP1	MYO1D	KIAA0922	CAMTA1	BICD2	NEDD4L	SASH1	NBEA	UBR5	RGL1	TMCC1	TNFRSF21	KLHL20	TNRC6A	SENP1	VSX1	CEP57	LAPTM4A	WDFY3	RAB10	CMPK1	FAM46C	GOLSYN	TMEM127	CDC37L1	NETO2	C7orf43	ARHGAP12	RSBN1	BNC2	SUV420H1	RAPGEFL1	LIMA1	ARID4B	CRIM1	PEX5L	WAC	PRR16	INOC1	CAMK2N1	ATAD2	NR4A2	PBX3	TSG101	ZNF238	TRIM3
	miRECORDS	hsa-miR-181b	NR4A3	DYNC1LI2	MAT2A	RNF34	CPEB4	ST8SIA4	C6orf62	LPP	INPP5A	HOXA11	LRRC32	SPRY4	PDGFRA	PRKCD	SOX5	PAPOLG	LRBA	EED	NFAT5	DERL1	NCOA2	ARSJ	ARFGEF2	NPEPPS	RAD21	PRKCE	GATA6	RAB11A	SLITRK1	AKAP6	IRS2	SYNPR	BHLHB2	PIK3R3	CDC42BPA	CUL3	MBNL2	UBE2B	DOCK7	PURB	PPP1R12B	SEL1L	ZFP36L1	SEC24C	SCOC	ATG5	FOXP1
	miRECORDS	hsa-mir-182	ADCY6	PPM1E	SORT1	HOXA9	SOX2	RECK	C20orf77	MMD	ARHGEF7	LPHN2	CUL5	EIF2C1	EIF3A	MTCH2	PRKACB	PCDH8	FMR1	NUAK1	GIT2	SH2D1A	MARCKS	MEF2C	DAZAP2	MTSS1	CBFA2T3	TMEM20	SERPINB2	AEBP2	MAP1LC3B	ELL2	FAM78A	ETS2	ELL	YES1	DMXL1	TACC1	ABHD13	PPP1R2	PHF13	PDZD4	MAK	TMEM50B	SELI	BRUNOL6	ZFP36L1	BCL11A	SLC1A2
	miRECORDS	hsa-mir-18a	ESR1	HSF2	TRIB2	CDC2L6	NEDD9	UBTD2	PDE4D	ARL15	FCHSD2	JARID1B	C5orf30	BTG3	KLHL20	C1orf9	EHMT1	PRKACB	IRF2	SAR1A	ASXL2	GLRB	SMAD2	CAMSAP1L1	C7orf42	CREBL2	PTGFRN	HIF1A	HMGCS1	ETV6	SETD8	UBE2Z	ZBTB4	ADD3	NAV1	LIN28	HMBOX1	GAB2	XYLT2	C20orf59	SH3RF1	GRHL2	EPB41L1	PDZD2	PRKACB	NEDD4	PHF20L1	PRICKLE2	QKI
	miRECORDS	hsa-mir-18a-3p	RND3	SATB1	ULK2	USP12	ZC3H12B	ZC3H7B	ABCA1	ADAM17	APOLD1	CALM3	CAMKV	CKB	CNR1	COL7A1	CREB1	CYFIP2	DAG1	ELN	ESRRA	ETV5	FILIP1	GLP1R	IGF2	KIAA0182	KIAA0265	KLHL18	LFNG	LHFPL4	LPHN1	MLLT6	MMP2	NFAT5	NSBP1	PBX2	PEX5	PHLDA3	PIK3R1	PLXND1	PRKACB	PSME3	RALA	REEP5	SH3TC2	SHROOM3	SLITRK1	SORCS1	SRCAP
	TargetScan	hsa-mir-1908	C6orf120	MLL2	SOX12	BAIAP2	CDKN1B	ZIC4	ADAMTS6	AKT3	BMPR2	BNC2	CALD1	CNKSR3	CRAMP1L	CRK	CYB561D1	DIAPH1	DNMT1	E2F3	EGR3	ELF2	EPB41L1	FAM5C	FNBP1L	FRAS1	FRY	GLIS3	GPD1	GPHN	GTDC1	ITGB8	KIAA0774	KPNA3	LRIG2	MAPK8IP1	MECP2	MRFAP1	MSL2L1	MYO1C	MYT1L	NEUROG1	NKIRAS2	OGT	PCDH19	PDE4D	PER1	PHF16	PHYHIP
	TargetScan	hsa-mir-1909	KPNA3	FOXC1	ITGB3BP	AMOT	CALD1	CUTL1	GTDC1	HECTD2	HLF	Kua	LOC152485	MLLT11	MTPN	OR51E2	PAPOLA	PDE4D	PJA2	SKI	TAF12	TAPT1	YBX2	YES1	DCUN1D3	FAM123B	PLAGL2	CRTAP	ABHD7	ACADL	ARMC5	BCL11A	BCL6B	BMP6	C10orf6	C14orf140	C14orf147	C15orf41	C17orf32	C19orf60	C1GALT1	C4orf16	CDKN1B	CEBPG	CPEB2	DHDDS	EIF2C1	FAM20B	FIZ1
	TargetScan	hsa-mir-1909-5p	CREB5	GDF6	SPOCK2	TAF5	TLOC1	ARID4A	BACH2	BAZ1A	C10orf55	COPS7B	COX11	DOCK3	EYA4	FAM20B	FKBP9	FKBP9L	GTDC1	KLF7	MEF2C	MFHAS1	MYST3	ODZ3	PPP2CA	PREI3	RP11-130N24.1	RYBP	SGCD	SHOC2	SLC10A3	SMG1	TRIO	YES1	ZNF24	ANAPC13	ANK2	AP1G1	ARID5B	ARX	BMPR2	BNC2	CASZ1	DOCK4	ELAVL2	FAM46C	GFPT1	GOLGA1	GPR137
	miRECORDS	hsa-mir-191	NRCAM	BDNF	CEBPB	TAF5	AMMECR1L
	TargetScan	hsa-mir-1910	PTPRT	GRIA2	MYH9	CASKIN1	CDC37L1	CHST2	CTBP1	E2F3	EDF1	EFNB1	ELOVL5	FIGN	FRAS1	FZD9	HIPK1	LOC399947	MEF2C	MYBL1	MYO10	PHB	SETD5	STX12	UBTF	USP9X	ZFAND5	ZFHX4	CAMSAP1L1	NEBL	SNAP25	ARFGEF1	BCL7A	C11orf24	C18orf34	C1orf83	C20orf174	CUTL2	DSEL	EDD1	ELMO1	EPHB3	FAM131B	FAM46A	FIGF	FLRT2	GNAZ	GPR85	HBEGF
	TargetScan	hsa-mir-1915	BCDIN3	BTBD7	C1orf21	CHKB	CNOT2	CTGF	IQCK	KIAA2018	RDH10	SERBP1	SNURF	TNFSF12-TNFSF13	TNFSF13	TNRC6B	TRPC5	MMP16	FZD5	ATBF1	ATP6V0C	BSN	C6orf106	CACNA1C	CASZ1	CNIH	CSF1	EYA1	FAM130A2	FBXW11	GABRA1	HIVEP2	HNRPA2B1	HNRPC	KPNA3	LOXL3	MAT2A	MDS1	NAT12	NPTX2	NR4A3	NRP1	NUAK1	POLS	PRKACA	PRKACG	RBMXL1	RNF12	RPS6KA3
	miRECORDS	hsa-mir-193b	MMP19	SCYL3	YWHAZ	DNAJC13	CNBP	SLC39A5	RUNX1T1	CALB1	STMN1	WDR68	FLRT3	PPP2R5C	PLAU	CTDSPL2	DIO2	MKLN1	KCNJ2	STX16	EN2	CNOT6	C10orf6	RSF1	LUZP1	LRRC8A	FHDC1	ING5	TMEM30A	ZNRF1	TBL1XR1	NUFIP2	C14orf4	DYRK1A	CD47	FLRT3	E2F6	MCL1	STMN1	SCYL3	NPAS4	PPP2R5C	RUNX1T1	RUNX1T1	RUNX1T1	YWHAZ	KCNH8	SON	STMN1
	miRECORDS	hsa-miR-196a	HOXC8	HOXB7	MAP4K3	ZMYND11	SCHIP1	CDKN1B	EPHA7	ERG	ZNF385B	GAN	CDYL	RBM26	TSPAN12	HOXA7	HMGA2	AQP4	CCNJ	ADCY9	HOXB6	RSPO2	EPS15	NRAS	HOXD8	CCDC47	LRP1B	LIN28	SETD8	HOXB8	C15orf29	SNX16	HOXA5	ZDHHC21	CPEB3	NOPE	ABCB9	RANBP10	PPP1R12B	SNX16	UHRF2	LCORL	CDYL	JAZF1	ERG	NRK	ABCB9	HOXA9	FAM116A
	TargetScan	hsa-mir-1979	LPHN3	PAFAH1B1	PRX	ELN	GTDC1	HMGB1	KLHL28	MTPN	NAV3	OLIG3	PHLDB2	RPS6KA6	SENP1	UBL3	ZDHHC9	CREBZF	FXR2	ACVR2B	ANKRD17	ANKRD50	AQP11	ARHGAP21	ARIH2	ATP6V0C	ATXN1	BCDIN3	BRUNOL4	C14orf28	CDK6	CELSR2	CENTG2	CHMP7	COMMD3	CPEB2	CSTF3	CUGBP2	CUL4B	EIF4E2	ETNK1	FBXL14	FGFR2	FLI1	FNDC3A	FUSIP1	GNB1	HNRPM	HNT
	miRECORDS	hsa-mir-19a	PTEN	LRP2	MBD6	RHOB	BTAF1	SOCS3	STK35	ST3GAL5	SNX17	ARRDC3	TSHZ3	GDA	USP6	ACSL4	PCDH10	RNF11	ATP2C1	C5orf30	CSMD1	ABCB7	CHST1	PIK3R3	SOX4	JAKMIP1	SMARCA2	CLIP1	MBNL2	RBMS1	RAF1	PTPRG	TAF4	TGIF1	CEP350	CCDC126	MAPK14	SLC24A3	KIAA0831	GPR137B	NIPA1	TGM3	WDFY3	RAB18	PKNOX1	ZNF238	UBL3	PRKAA1	PPP2R5E
	miRECORDS	hsa-miR-19b	ZFPM2	SNIP1	ZNF238	C16orf70	AFF1	SBF2	SGK1	ABCA1	ELK3	DSEL	WDR1	ARFGEF1	TGOLN2	CLIP4	ELL2	ZBTB10	ATP10A	UBL3	KIF3A	RAPGEF4	PNRC1	E2F8	ZMYND11	ZNF217	MECP2	KBTBD8	BTAF1	ST3GAL5	MAPK14	EXOC5	CHST1	PIK3R3	NIPA1	JAKMIP1	RNF145	WEE1	RHOB	STK35	GDA	USP32	CLOCK	VPS4B	CLTC	PCDH10	USP6	BPTF	ACSL4
	miRECORDS	hsa-mir-20a	E2F1	NEDD4L	BICD2	CAMTA1	KIAA0922	MYO1D	DIP2A	RGL1	TMCC1	FBXO21	SLITRK3	LAPTM4A	CEP57	VSX1	SLC40A1	SENP1	TNRC6A	KLHL20	SASH1	ATL3	NBEA	NETO2	ATG16L1	NPLOC4	CDC37L1	FAM46C	INOC1	CRK	PRR16	PEX5L	CRIM1	LIMA1	RAPGEFL1	CMPK1	RAB10	DERL2	UBR5	ZBTB7A	CAMK2N1	SERP1	FJX1	MAP3K2	NFAT5	GNB5	NCOA3	TXNIP	TGOLN2
	miRECORDS	hsa-mir-20b	SLC40A1	CAMTA1	BICD2	NEDD4L	SASH1	FLJ31818	NBEA	ZBTB7A	UBR5	DERL2	RAB10	KIAA0922	MYO1D	DIP2A	VSX1	CEP57	LAPTM4A	MLL4	SLITRK3	BAHD1	WDFY3	FBXO21	TMCC1	RGL1	CMPK1	RAPGEFL1	NPLOC4	ATG16L1	NETO2	C7orf43	ARHGAP12	RSBN1	CAMK2N1	TRPV6	PCDHAC1	PCDHAC2	CDC37L1	TMEM127	GOLSYN	LIMA1	ARID4B	CRIM1	PEX5L	PRR16	CRK	INOC1	SUV420H1
	miRECORDS	hsa-mir-222	CDKN1B	MESDC1	RBM24	MIER3	MYLIP	PAIP1	TCF12	PPARGC1A	YWHAG	EIF5A2	HRB	VAPB	ZFPM2	RALA	CCDC64	DMRT3	KIF16B	ARID1A	VGLL4	TOX	KIT	ATXN1	PPP3R1	POGZ	CDC2L6	INSIG1	TMCC1	GARNL1	EIF3J	ARF4	ZEB2	KIAA1598	UBE2J1	NLK	MSL2L1	SEMA6D	DCUN1D1	GOLSYN	RP11-35N6.1	NSMCE4A	HOXC10	CBFB	OSBPL7	NAP1L5	ARNT	ARNT	HIPK1
	TargetScan	hsa-mir-2277	PTPRT	GRIA2	MYH9	CASKIN1	CDC37L1	CHST2	CTBP1	E2F3	EDF1	EFNB1	ELOVL5	FIGN	FRAS1	FZD9	HIPK1	LOC399947	MEF2C	MYBL1	MYO10	PHB	SETD5	STX12	UBTF	USP9X	ZFAND5	ZFHX4	CAMSAP1L1	NEBL	SNAP25	ARFGEF1	BCL7A	C11orf24	C18orf34	C1orf83	C20orf174	CUTL2	DSEL	EDD1	ELMO1	EPHB3	FAM131B	FAM46A	FIGF	FLRT2	GNAZ	GPR85	HBEGF
	miRECORDS	hsa-mir-23a	POU4F2	LBR	WBP2	STAT5B	NRXN1	BTBD14A	FLJ38973	PPP1R12A	KIAA1804	PLAU	MCFD2	LRRC4	TRIM63	C12orf23	YWHAG	SEMA6D	SETD8	ZNF238	MAB21L2	ASF1A	NUFIP2	ARHGAP20	MAP3K7IP3	PPARGC1A	KCNK3	KPNA1	TLK1	RRAS2	SATB1	SLC4A4	B3GALT2	KIAA1622	SYNJ1	NARG1	CCNG1	B3GNT1	SYS1	KIAA1737	SSH2	UTX	SLC6A14	CUL3	TSHZ3	CLDN12	SPSB4	TGIF1	MTSS1
	miRECORDS	hsa-mir-23b	CDC40	MAPRE1	G3BP2	TLK1	CLDN12	BLCAP	MAB21L2	ZNF238	STK4	WBP2	YWHAG	PPARGC1A	GLCE	SATB2	SETD8	MTSS1	TNRC6A	NEK6	C1orf9	ASF1A	PPP2R5E	PITPNA	IDH1	CCNG1	BTAF1	SLC4A4	CUL3	ZMYM2	UBE2D1	TMOD1	TGIF1	SOCS6	HNRNPU	PKNOX1	BET1	SPRY2	SGK1	INPP5A	HMGN2	HAS2	NRXN1	POU4F2	RCN1	GPRC5B	CPEB2	SPSB4	KIAA1622
	miRECORDS	hsa-miR-24	ACVR1B	H2AFX	MATR3	CITED4	PER2	SP1	ALS2CR2	SHROOM2	C8orf46	ZXDA	NELL2	NEUROD1	DYRK2	PTPRF	MTHFR	RANBP10	TOP1	RAP2C	SNN	CDV3	TMEM161B	GRIA3	PLOD2	INSIG1	KIAA0152	DNAJB12	RNF138	ZXDB	SLC19A2	RNF2	XPO4	SAP130	EPHA8	MBOAT7	CNOT6	KLHL1	MARCKSL1	REEP1	CRY2	RAB6IP1	HIC2	LPPR2	KLHL3	MNT	IHPK2	OTUD5	TBC1D22B
	miRECORDS	hsa-mir-25	DYRK2	TACC2	C5orf30	WWP2	PCDH11Y	FZD10	DUSP10	MYO1B	PCDH11X	G3BP2	C6orf62	SGPP1	CPEB4	EDEM1	BTG2	EXOC5	PCAF	SYNJ1	MIER3	ARRDC3	KLF4	COL12A1	CCDC131	DLGAP2	SESN3	DMXL1	CBLN4	LHFPL2	CSMD3	JOSD1	RNF44	ARID1B	RGS3	USP28	DUS2L	ARMC1	FBXW7	RSBN1	MARK1	TSGA14	RBM47	WRNIP1	SLC17A6	PHTF2	PRDM13	MOAP1	C17orf39
	miRECORDS	hsa-miR-26a	SMAD1	MAP1B	TP53INP1	UBE4B	FAM136A	USP15	ZNF238	ERLIN1	USP3	SLC38A2	ARPP-19	ZNF12	ABHD2	ZNF236	TMEM184B	G3BP2	TET1	SNN	ABCC4	RBM24	MAP3K7IP3	PNRC1	SENP5	SLC1A1	C12orf23	ACSL3	PFKFB3	DLG5	BAG4	HAS3	FAM44B	NARG1	INTU	NAMPT	TOB1	STK39	REEP4	USP25	CCDC28A	FAM98A	EPC2	RANBP10	AADACL1	MEX3C	CPSF2	PHTF2	PCDH9
	TargetScan	hsa-mir-2861	PABPN1	ACTN1	ATP1B4	ATP8B2	AZIN1	BRUNOL4	C18orf54	C1orf113	C1orf21	CCNT2	DPYSL2	EDNRB	FUSIP1	GOLGA4	HMG2L1	HRG	KCMF1	LOC402117	LPGAT1	MAPRE1	MLX	NEUROD2	NRXN2	PKNOX2	POMT2	RAP2C	RGS4	RNF13	38231	SHOX2	SLC8A1	SS18	SYPL2	TOP1	WDR22	ZIC2	ZNF704	ACVR2B	FBXL16	TNRC4	ZCCHC2	ARL6IP2	BNC2	JMJD3	ACPL2	ADAMTS6	ADAMTS9
	miRECORDS	hsa-mir-297	ASH1L	ATXN1	AXIN2	DUSP16	ETF1	GABRB3	GRIA2	HCN1	HIF1AN	KCNQ5	TCERG1	NEUROD1	SP1	ATRN	ODZ2	RNF138	CUGBP2	NUFIP2	PTEN	RAI1	ZNF365	ABCB7	AFF3	ANKRD17	ATP6V1C2	BCL11A	BZRAP1	C1orf164	CA10	CAMK2D	CCNT2	CEBPZ	CHMP4B	CLPX	CPEB4	CPLX2	CREBZF	CUEDC2	DDX3X	EBAG9	FNBP1L	FNDC3B	FRMPD4	GALNT1	GK	GRID1	H3F3B
	TargetScan	hsa-mir-3131	RIMBP2	FEZF2	IL1RAPL1	NTRK2	XPR1	EDF1	EGR3	FLJ39501	SLC8A2	SOLH
	TargetScan	hsa-mir-3141	DIRAS1	EVI5L	PPP1CA	SETD1A	XPO7	ARFIP2	C16orf57	CNIH2	CSNK1G1	DNAJB2	DYRK1A	EFNB1	ERRFI1	FLJ22795	FMNL3	MYCL1	PERQ1	PPP1R9B	SCARF2	SRPK2	TMEM55B	WNT1	ZNF777	BAI2	BTBD3	CLIP3	SRF	WDTC1	ZC3H7B	BAZ2A	CLCF1	FRMPD4	ACTR1A	ADAMTS10	APH1A	ASB2	BAGE2	BAGE3	BAGE4	BAGE5	BAT2	BCL2	BRD2	BRUNOL6	BTG1	BTG2	C1orf107
	TargetScan	hsa-mir-3148	ONECUT2	AFF4	EIF2C2	FAM91A1	RAPGEF5	SIRT1	IGF2BP1	CNOT6L	CUTL2	ETS1	KIAA0355	PAN3	RYBP	SLC6A8	USP9X	A2BP1	ABHD13	ARID5B	ATP6V0A2	BARX1	BCAR1	BIN1	C6orf105	CALM1	CALM2	CALM3	CAMSAP1L1	CBLN4	COL1A2	CPEB4	CRKRS	DCX	DLL1	DNAJC1	DTNA	FAHD1	FBXO21	FLJ20054	GLUD1	GTF2IRD1	HIAT1	HMG2L1	HNRPD	HOOK3	HSP90AA1	IPO11	IRF4
	TargetScan	hsa-mir-3162	PRDM8	PRRT2	ZIC4
	TargetScan	hsa-mir-3172	ERBB4	SON	WDR68	ZBTB5	CRSP2	SFRS2	EPB41L4B	CTDSPL2	PLAG1	KCNJ2	HOXD13	SPATA7	MMP19	E2F6	KRAS	LAMC2	CNOT6	ARHGEF12	AP2M1	CALM1	EN2	MKLN1	HELZ	CCDC28A	STX16	PLAU	MCL1	DMXL2	STMN1	RUNX1T1	SIAH1	ALKBH5	LAMP2	DIO2	MYCN	NAV3	CBX7	ETV1	C14orf4	ARPC5	SLC39A5	CALB1	CAMTA1	KIAA0430	SCYL3	LOC153222	TBL1XR1
	TargetScan	hsa-mir-3176	DAG1	GNA13	GPC6	IQSEC2	KIAA1598	LARP1	PPP1R9B	SFRS2	CUGBP2	ADHFE1	AHI1	C1orf144	C9orf58	CHN1	CYP26B1	DNMT3A	EDD1	FZD5	GABARAP	GDI1	GRIK5	HAP1	HLF	HOXC8	HSPBP1	MAPK3	MARCKSL1	METT5D1	MTA2	NF1	NUS1	PBX2	PDCD4	PDE6D	PIP5K2B	PKIA	RERE	RKHD3	RUNX1T1	SCN3B	SCNN1A	SMAP1	TFAP4	THBS3	TLN1	URM1	ZBTB10
	TargetScan	hsa-miR-3180-3p	ELAVL2	PPP1R12A	SMG7	ZIC3	ATP2B4	BSDC1	CALM3	DYRK1A	FAM13A1	FAM49B	GLI3	HOXD4	INTS6	KLF6	LOC284274	MFAP3L	MIER1	NARG1	NCAM1	NCK1	PCTK2	PPP2CA	SAPS1	SCRT1	SNN	SOCS6	UBE2W	ZFP36L1	DLC1	NFIB	STK40	THAP6	TNRC6B	C20orf39	IBRDC3	LAT	PKP1	AK3L1	APBA1	ARL3	C12orf30	C15orf27	CALCR	CALR	CALU	CNNM4	CNOT2
	TargetScan	hsa-mir-3185	FAM60A	ROD1	RSBN1	PAPOLA	C14orf4	C1orf164	CNOT6L	DDX1	EIF2C4	HNRPC	KPNA3	LRCH2	MARCKS	PTBP2	SDC2	SOX5	TRAM1	UBE2V2	UBN1	ZBTB10	SOX6	ESRRG	IKZF2	MYEF2	ABCD3	ACVR2A	ASS1	ATBF1	BAHD1	BCL9	BOC	C11orf58	C8orf32	CCNJ	CD24	CGGBP1	CHAC2	CNOT6	CTDSPL	DDX3X	DERL1	DNAJB2	DSCR1L1	EFNB1	EHMT1	EIF1	EPM2AIP1
	TargetScan	hsa-mir-3187	BRUNOL5	C1orf144	DBH	GRIN1	JMJD3	NRGN	PITX1	SLC25A35	ST18	ACVRL1	ADAMTS10	APLN	B3GAT3	BACE1	BRWD3	C6orf120	CASZ1	CHST2	CLIP3	CNNM4	CXXC6	DHDDS	EIF3S1	FAM120C	FBXO33	GATAD2B	GNB2	GPR137	GRM1	IQSEC2	KIAA0404	KLHL3	KLK10	KPNA1	LOC150786	MAP3K7IP2	MUTED	NCSTN	ONECUT2	PAPPA	PAXIP1	PCDH17	PHF17	PLEKHM1	PRX	RAB3B	RAB6A
	TargetScan	hsa-mir-3188	FAM60A	ROD1	RSBN1	PAPOLA	C14orf4	C1orf164	CNOT6L	DDX1	EIF2C4	HNRPC	KPNA3	LRCH2	MARCKS	PTBP2	SDC2	SOX5	TRAM1	UBE2V2	UBN1	ZBTB10	SOX6	ESRRG	IKZF2	MYEF2	ABCD3	ACVR2A	ASS1	ATBF1	BAHD1	BCL9	BOC	C11orf58	C8orf32	CCNJ	CD24	CGGBP1	CHAC2	CNOT6	CTDSPL	DDX3X	DERL1	DNAJB2	DSCR1L1	EFNB1	EHMT1	EIF1	EPM2AIP1
	TargetScan	hsa-mir-3195
	TargetScan	hsa-mir-3196	FAM60A	ROD1	RSBN1	PAPOLA	C14orf4	C1orf164	CNOT6L	DDX1	EIF2C4	HNRPC	KPNA3	LRCH2	MARCKS	PTBP2	SDC2	SOX5	TRAM1	UBE2V2	UBN1	ZBTB10	SOX6	ESRRG	IKZF2	MYEF2	ABCD3	ACVR2A	ASS1	ATBF1	BAHD1	BCL9	BOC	C11orf58	C8orf32	CCNJ	CD24	CGGBP1	CHAC2	CNOT6	CTDSPL	DDX3X	DERL1	DNAJB2	DSCR1L1	EFNB1	EHMT1	EIF1	EPM2AIP1
	TargetScan	hsa-mir-3197	EIF4G3	MEF2C	NRXN1	ANKS1B	CUL4B	ELAVL2	EPHA7	ATRX	MYBL1	PURB	ARHGEF12	BCL9	BEST1	C11orf30	C8orf46	CCNT2	CELSR3	CLEC2D	CPEB3	CPEB4	CUTL1	D4S234E	DHX9	EDEM3	FAM130A2	FAM19A2	GABRA1	KIAA1333	KIAA1553	LARP5	MAFB	MAP3K12	MBD5	MTMR12	NAT12	NOVA2	NR3C1	PCF11	PCGF3	PDLIM2	PHF21A	PHYHIPL	POU4F1	RAPSN	RNF165	RSBN1	SFPQ
	miRECORDS	hsa-mir-339-3p	PNKD	IGF2	KPNA1	NFIX	PDE4D	SELM	CIT	IER5L	MMP16	YWHAE
	miRECORDS	hsa-mir-342-3p	UBE2D2	BTN2A1	MRFAP1	ZIC4	FUT8	C1orf32	PDGFRA	RSBN1	FAM53C	ZAK	PPP3R1	EDA	ID4	FUT8	WDR77	DDX50	RMND5A	ZNF462	SH3RF1	SETD8	AGPAT4	37865	EDC3	C1orf108	MAGIX	FAM126B	TMTC2	FUT8	FUT8	MYLK2	FUT8	UBE2D2	RAB6C	SETD7	RPS6KA5	INOC1	ARID1B	DCX	RPS6KB1	RASA1	RAB6A	MSI1	KPNB1	E2F3	COL2A1	EP300	EDA
	miRECORDS	hsa-mir-345	FLJ41603	SLC9A8	ATP8A2	YEATS2	GATAD1	GAN	USP46	THSD4	CPXCR1	RSAD2	CYB5D1	FLJ32549	USP54	RAB39B	LOC116236	ZC3H6	MLC1	ZCCHC14	SLC7A11	MEGF6	B4GALT1	PPP2R3A	RPA1	SORT1	EZR	SLC1A2	RBBP5	GLUD1	PFKFB2	SLBP	BCL2L11	PSG1	RAPGEF5	GMEB2	SLC25A35
	miRECORDS	hsa-mir-346	LRP6	EIF3J	CCDC131	GRM7	FAM53B	TMEM9B	BCL6	HCG3	SORCS3	CCDC136	GRM7	CADM3	KCTD15	FLJ14154	NRBF2	TOMM40L	TRAF7	CSNK1D	ZNF326	PRICKLE2	MAN1C1	C20orf111	FAM155B	COL2A1	CSNK1D	FGF7	PIK3R3	NFIB	SMAD3	SOX12	ZNF12	EIF2C2	HBP1	SNPH	ZNF609	C1orf144	MBNL1
	miRECORDS	hsa-mir-34a	E2F3	NOTCH1	DLL1	BCL2	VAMP2	SGPP1	PEA15	LIMD2	41520	ZFHX4	SEMA4F	GPR85	ZNF281	PURB	FOXJ2	LGR4	FOXP1	LOXL3	SVOP	LEF1	SLC4A7	AKAP6	TMEM109	PDGFRA	HCN3	DPP3	TGIF2	XYLT1	PPP2R5A	ZMYM4	CNTN2	NRIP3	NUMBL	NAV1	TAF5	ACSL4	SAR1A	EPHA4	COL12A1	OSGIN2	PNOC	ZNF644	TTC19	CTNND2	ZDHHC17	CACNB3	EIF2C4
	miRECORDS	hsa-mir-361-5p	RANBP17	OGN	ELOVL7	CSMD1	BTF3	TFAP2B	BMPR2	WNT7A	TET3	C9orf150	FUT9	PRICKLE2	AAK1	SLC1A3	CLDN22	ZNF148	RBM16	ASCC3	ZBTB40	ARGLU1	POLR3G	FGF7	KPNB1	VEGFA	HBS1L	GLRB	MTRR	GPR155	CSTF1	RRAGB	ZNF238	ATPAF1	MGAT4A	UBE2K	CAMK2D	PARP11	PAP2D	ARMC8	CALM3	GIGYF2	UBR5	RAB3GAP1	PANX2	MAP2	HSP90AA1	TSC1	ST8SIA1
	miRECORDS	hsa-mir-362-5p	PTPRD	YTHDF3	FAM116A	MIER3	RNF145	SYS1	LHX4	LRRTM4	RAPGEF6	PIP5K3	CHSY1	TMEM115	CTCF	SEMA3A	NOL4	PRKCA	PLAGL2	ACVR2A	OLIG3
	miRECORDS	hsa-mir-425	CSNK1G1	AJAP1	ALS2CR2	LRP1B	PAG1	CSGALNACT1	SPTLC3	MCOLN3	PRPF38B	LUC7L	MREG	SLC37A1	CCDC76	CFL2	ADCY1	ZNF608	ZNF295	USP31	MAN1C1	PARP11	TOMM22	SPIRE1	NUDT4	SLC35A5	PAK1IP1	SENP6	LRIG1	ATP11A	KIAA0746	SMG1	PDS5B	FOXJ3	PPM1E	KIAA0319	SH3PXD2A	PCDHB5	WWC3	QRICH1	KLHL28	AHI1	CHRAC1	ARMCX3	CAB39	SELT	COMMD10	GOLT1B	ST8SIA3
	TargetScan	hsa-mir-4270	DDX3X	CSNK1G1	RHOG	SOX12	AP3B1	BTG1	CTF8	DHDDS	DLC1	EDN1	ETS1	FBXO33	GDAP2	GRAMD2	GRIN3A	HOXC6	KIAA1546	LATS2	LYPD3	MMP16	PHC2	PPP1R12A	RAPGEFL1	RNF11	RNF4	SEMA4G	SLC8A1	SOX6	TNRC6B	CTDSPL2	AP1G1	ATG9B	ATRX	BTBD7	C1orf149	C9orf97	CALM1	COPS7B	CPLX3	DICER1	DIO3	DPP4	EIF4H	ETF1	ETV1	FAM102A	GLRA2
	TargetScan	hsa-mir-4281	ONECUT2	AFF4	EIF2C2	FAM91A1	RAPGEF5	SIRT1	IGF2BP1	CNOT6L	CUTL2	ETS1	KIAA0355	PAN3	RYBP	SLC6A8	USP9X	A2BP1	ABHD13	ARID5B	ATP6V0A2	BARX1	BCAR1	BIN1	C6orf105	CALM1	CALM2	CALM3	CAMSAP1L1	CBLN4	COL1A2	CPEB4	CRKRS	DCX	DLL1	DNAJC1	DTNA	FAHD1	FBXO21	FLJ20054	GLUD1	GTF2IRD1	HIAT1	HMG2L1	HNRPD	HOOK3	HSP90AA1	IPO11	IRF4
	TargetScan	hsa-mir-4284	RARG	HIC2	PRSS8	ACAN	ANTXR1	ARPP-21	CNOT6	FAM53C	FRAS1	HSD11B2	KIAA0355	KIF21B	LOC400258	MAPK8IP1	MCHR1	MMP16	MYH10	ONECUT2	RASSF1	RBM35B	RNF11	SLC12A5	SLC6A9	TBC1D25	UBE2D2	XPO4	FBXL11	AFF4	AHDC1	ANGEL1	ARF4	ARL3	BAGE2	BAGE3	BARHL1	C20orf27	CACNA2D1	CACNB1	CD79A	CDH24	CIT	CLIP2	CSK	ENTPD6	EPHA8	FAM100A	FGF9
	TargetScan	hsa-mir-4299	RMND5A	SLC35F1	KLF11	FOXC1	SH2B3	GTPBP1	ING1	NFIB	FEM1C	MGC34646	NFIX	BAZ1B	CNOT6L	PDIK1L	TRPS1	SIN3A	RELN	KIAA0828	ATP11C	SUV420H1	PLEKHC1	ANK1	TMTC4	JOSD1	L3MBTL3	LYPLA1	THRB	ProSAPiP1	UBP1	TIPARP	DSCR1L1	SPTB	ARL5B	RARA	NEUROD1	CLNS1A	SIRT1	LSM14A	PPARD	VEZF1	C6orf107	PDE7B	KBTBD4	LOC402117	JAZF1	NEBL	C20orf102
	TargetScan	hsa-mir-4322	LPAL2	CAMTA1	ARID2	C14orf101	C1QL3	C3orf59	CIT	CRSP2	CYB561D1	DAG1	FOXJ3	KCNH5	LIN28	LSM12	MAPKBP1	MEF2D	MLL3	NDFIP1	NEO1	NTRK2	PAK3	PCDHA1	PCDHA10	PCDHA12	PCDHA13	PCDHA2	PCDHA3	PCDHA4	PCDHA5	PCDHA6	PCDHA7	PCDHA8	PCDHAC1	PCDHAC2	RALGPS1	REEP1	RKHD2	RWDD3	SCUBE3	SEZ6L2	TMEM150	UBTF	WNK3	SMG7	CTDSPL2	ACIN1	ADCY6
	miRECORDS	hsa-mir-494	NAALADL2	PBRM1	GALNT7	CRKRS	ARID4B	CNR1	HMP19	KIAA0776	JAKMIP2	ARHGEF17	TRPS1	SOCS5	MYLIP	ZNF281	MMD	MORF4L2	ANKRD50	USP31	GRIK2	FAM116A	DCP2	C5orf24	FAM91A1	CNOT6L	PURB	OSBPL6	C5orf32	ZRANB3	CHD9	WWC2	ZFHX4	RFXDC2	ELOVL5	ZIC2	TACC2	ZFHX3	NOVA1	HIVEP1	EIF5	BMPR2	MGA	WIPF1	GLIS3	ARHGAP5	CUGBP2	RAP1B	ZC3H12B
	miRECORDS	hsa-mir-503	AP3D1	RAD9A	RNF41	KIF1C	CHPF	FAM122A	RICTOR	SLC25A32	OSBPL11	ANKRD5	ASCC3	TIA1	C2orf43	RAI2	AFAP1	CHST6	SH3TC2	ARSJ	BHLHB9	ULBP1	C2orf37	GRHL2	C10orf81	PYROXD1	UBA5	MCPH1	SLC8A1	ZNF250	RAP2A	VPS13D	KIAA1033	MON2	ARSG	CPEB3	FAM20B	MTSS1	UBE3C	FGFR1	HEBP1	ZNF398	LYRM2	NMUR2	LRP2BP	PLEKHB2	C9orf6	DEPDC1	AHI1
	miRECORDS	hsa-mir-532-5p	NLK	SYT6	ATXN1	FRS2	FZD4	LOC440742	MESDC1	NFE2L1	PCSK1	SLMAP	WDR37	C6orf62	ACVR1B	ARHGAP12	ARPC4	BRPF1	BSN	C11orf17	C11orf9	CACNB2	CALN1	CD24	CUGBP1	CUL5	DACH1	DDI2	DKK1	DLG2	DMD	DNAJA2	DOK6	EGR3	ELK1	FAM46C	FAM49A	FAM63B	FIGN	FLJ25476	GDA	GPIAP1	GPR3	GRIN2B	GYS1	HEYL	HMP19	HOXA1	HOXA10
	miRECORDS	hsa-mir-572	C22orf9	CDC42SE2	ONECUT1	CIB2	COG3	BRI3BP
	miRECORDS	hsa-mir-574	CLTC	BACE1	FBXL5	TMCC1	ERC2	MESDC1
	miRECORDS	hsa-mir-574-5p	BTBD7	ARID5B	DOCK4	GOLGA1	GTPBP9	IDH1	RFX4	AKT2	AMMECR1L	ARFGEF1	ATP2B2	BCL11A	CAPN6	CHD7	CRSP7	DAG1	DHX40	DNAJB5	ECM1	EIF2C2	ELAVL1	EPHA3	GALNT3	GALNT7	GTF3C2	HOXC8	KCNS2	MAP7D1	MKRN1	NEDD9	NFKBIZ	NSD1	ONECUT2	PPP2R5C	PRKACB	PRPF4B	REEP1	RNF19	RP11-130N24.1	RYR2	37865	SLC19A1	STK39	TNPO2	TTBK1	VEGFA	ZFYVE16
	miRECORDS	hsa-mir-575	RBM12B	NAV1	NPAL3	SLC24A3	EPB41L5	SRR	NCAPG	IKZF4	ARV1	ST7L	PIPOX	AKAP13	PNRC1	SFRS1	HS2ST1	SERPINB13	SLC25A24	SPAST	VPS39	HAPLN4	SH3TC2	CADM2	ZFP1	PGM2L1	EPHA10	ZNF831	LHFPL5	LONRF2	FAM89A	CASC4	FAM105B	PPP1R3B	ZYG11B	LRRTM4	CAPS2	SURF4	PURB	CCBE1	GNPDA2	TFPI	IGSF6	MAP9	C2orf60	LOC137886	RBM44	P2RY14	FLNB
	miRECORDS	hsa-mir-602	S1PR1	B3GALT6	GNG2	MGC4655	C16orf45	ANKRD13A	WAC	SENP6	JMJD2C	SLC25A14	SEMG1	PDK4	MAX	HTT	CREB3L2
	miRECORDS	hsa-mir-638	WDR47	TCERG1L	SLC46A3
	miRECORDS	hsa-mir-652	COX19	PTGFR	LLGL1	AKAP6	PMS2L3	ATP9A	VCPIP1
	miRECORDS	hsa-mir-663	CST9	DHTKD1	ABO	ISLR2	PRSS22	C7orf26	SLC24A6	ESPN	PLEKHG4B	LOC126147	MDGA1	NLRP8	CCDC67	IPO9	MIER2	PABPC1L2A	ILK	C3orf70	NFIX	41522	RAB3A	CNN2	PPP5C	EPB41L1	FKBP8	PFAS	IQSEC2	ZNF784
	miRECORDS	hsa-mir-663b	ACSL4	AMMECR1L	BNC2	CCNL2	DLG2	FLJ20309	FLJ25476	H2AFX	IQSEC2	JMJD3	MEF2D	MIER3	NLGN2	PMP22	PRNPIP	THRAP1	TNFRSF21	TNNI1	TNPO1	URM1	RANBP10	SOX12	C17orf76	CD28	CTF8	DNAJC6	DUSP8	EFNB3	FREQ	GNAI2	HMGN3	LDB1	LOC130074	MAPK3	NOTCH1	PCDHA1	PCDHA10	PCDHA12	PCDHA13	PCDHA2	PCDHA3	PCDHA4	PCDHA5	PCDHA6	PCDHA7	PCDHA8	PCDHAC1
	miRECORDS	hsa-mir-665	TP53I11	STAT2	NHLH1	SYT2	MLLT1	ONECUT2	TGFBR1	ABCC3	PTPRB	PAN2	C1orf21	WDR48	SDC1	KDR	SLC25A13	HOXB5	TIMP3	EHF	NIPBL	SNX33	GPR56	CDC25A	PRSS8	PPP1R9A	SLC30A7	TET2	RASGEF1B	VPS4A	TGFBR2	ANKRD13C	SLC37A3	HABP4	SH2D1B	STK35	PHF8	PSCD3	ARMC10	SMUG1	TXNL1	FAM102A	C13orf34	ABHD4	SLC31A1	UBE2Q1	PKNOX2	STX3	FAM54B
	miRECORDS	hsa-mir-675	EGR3	RNF165	C6orf120	CEP350	RFX4	RIMS1	CALN1	WIT1	A2BP1	ABR	ADIPOR2	AEBP2	ARHGAP1	ARID2	ARID3B	ASCL1	ATP2B2	BAZ2B	BRPF3	CC2D1B	CSNK1G2	CUEDC2	DCC	DHX35	DICER1	DNAJB12	DRD2	DYRK1A	EPHA4	GATA3	GOPC	GPR37	HCN1	HNRPUL2	IKZF2	LUC7L2	LUZP1	MAT2A	MTPN	MYB	NARG1	NEFL	OTUD4	PERQ1	PLCB4	PURB	RALGDS
	miRECORDS	hsa-mir-744	KCNAB3	SH3BGRL3	KLC2	LRP3	GRIN2D	SPTBN4	VPS37D	ZNF385A	UBE2L3	ARL4C	CSMD2	CYP4F22	PHLDB3	JUNB	PPFIA3	NRGN	TGFB1
	miRECORDS	hsa-mir-760	CACNB1	SHMT2	AUP1	C14orf43	FMR1	KCNH5	POU3F1	UBQLN1	HCN2	IER5L	STK40	WDTC1
	miRECORDS	hsa-mir-762	FAM60A	ROD1	RSBN1	PAPOLA	C14orf4	C1orf164	CNOT6L	DDX1	EIF2C4	HNRPC	KPNA3	LRCH2	MARCKS	PTBP2	SDC2	SOX5	TRAM1	UBE2V2	UBN1	ZBTB10	SOX6	ESRRG	IKZF2	MYEF2	ABCD3	ACVR2A	ASS1	ATBF1	BAHD1	BCL9	BOC	C11orf58	C8orf32	CCNJ	CD24	CGGBP1	CHAC2	CNOT6	CTDSPL	DDX3X	DERL1	DNAJB2	DSCR1L1	EFNB1	EHMT1	EIF1	EPM2AIP1
	miRECORDS	hsa-mir-766	TMPRSS5	ZFAND3	C10orf2	MAGEA5	ZNF490	SLC12A5	EPHA8	TUFT1	C1orf183	ZFP106	SH3TC2	ZBBX	ZBTB46	TRIM45	SLC24A6	NRSN2	NUP210	MAGIX	TREML2	SNX22	C15orf2	IMP3	HEMK1	LUC7L2	HMP19	MRPS7	GIGYF2	NSL1	VPS39	SYNE2	RAPGEF6	ANKFY1	PHF21A	C14orf115	DPPA4	TXNL4B	C9orf167	PGPEP1	WDR55	MED18	F11R	RTF1	SLC25A34	ZBTB9	ZNF645	FAM123B	CHKB
	miRECORDS	hsa-mir-877	TP53INP2	PDPN	COL6A3	ELF1	PALM2	FOXM1	SORBS3	TSPAN6	KRAS	CCDC34	EPDR1	CDC40	YLPM1	DHTKD1	ADAMTSL1	tcag7.1228	C5orf41	FXR2	SLC16A14	HAND2	ISX	SCN3A	SMG5	NR4A3	MAN1A1	MACROD2	ETNK1	SAMD12	EID1	NIPA1	C15orf29	PRDM4	IGF2BP2	FAM5C	KLHL18	AAK1	WHSC1	BAT2D1	CAP1	YTHDF1	HNRNPC	ADRBK1	SHB	ANKFY1	RALBP1	BAZ2B	AOX1
	miRECORDS	hsa-mir-885-3p	LOC26010	NDST1	KCNAB2	OTUD5	RP5-1022P6.2	MYO10	PEG10	SEMA5A	NKX2-3	RAVER2	IGF1R	PDPK1	CDK6	SNX1	TNRC4	BCL11A	CPEB2	SAFB	SOCS6	CHD7	PGRMC2	CYBB	ATG9A	EIF2S2	HLA-DOA	PATL1	KCNC1	UBE2Q1	RPS6KA3	SBDS	RARG	41336	SNX6	CTDSP1	TIMP3	CUGBP1	SMPD3	SOS1	LGR4	SGCD	AFAP1	ESR1	CRELD1	C14orf101	FRMD4A	BCL11B	AKAP2
	miRECORDS	hsa-mir-92b-5p	NAPB	CNOT6L	PRICKLE2	ANKRD43	AP1S2	ATP6V1B2	BAGE2	BAGE3	BAGE4	BAGE5	BPTF	BTG1	C1orf128	CA10	CTGF	DCUN1D4	ELMOD1	FOXJ3	HNRPM	LEMD3	LRRN1	NPTX1	PCTK2	PHF12	PLCB1	RFWD3	RPS6KB1	SLITRK4	SLITRK6	SNCB	SYT7	TMEM113	TNPO3	TRIM39	ZC3H12B	ZFR	ZNF138	ZNF141	ZNF468	KLF13	PRPF4B	PTBP2	BSN	NARG1	PTEN	RAP2C	TRIM33
	miRECORDS	hsa-mir-939	SLC34A2	ZNRF1	MN1	CPLX2	STK40	LDOC1L	TNF	LNX2	S1PR2	TSC22D3	GIGYF1	TNFAIP1	NFASC	PMVK	SLC26A2	VAMP2	TRIM3	BAHD1	CHD3	RASL10B	ANGPTL6	KDELR1	NELF	SUFU	ZDHHC18	TGM1	SCN4A	ACP2	CDIPT	CSMD2	RIMS4	OSBPL7	SPRY3	CHODL	BCL2L2	CADM3	ATXN7L3	JMJD3	EHD2	TEAD1	KIAA1166	TP53INP2	SPTB	RAB1B	SLC36A1	GPD1	C1orf144
	miRECORDS	hsa-mir-99b	SMARCA5	C4orf16	RAVER2	FGFR3	SLC44A1	KBTBD8	THAP2	ADCY1	ZZEF1	BAZ2A	ICMT	HS3ST2	HS3ST3B1	FRAP1	INSM1	MBNL1
[truncated: 536 more columns]

## Sheet: Downregulated miRNAs
Supplementary Data 7
	Predicted Targets of Downregulated miRNAs
	Method	miRNA
	miRECORDS	hsa-miR-1184	LPAL2	CAMTA1	ARID2	C14orf101	C1QL3	C3orf59	CIT	CRSP2	CYB561D1	DAG1	FOXJ3	KCNH5	LIN28	LSM12	MAPKBP1	MEF2D	MLL3	NDFIP1	NEO1	NTRK2	PAK3	PCDHA1	PCDHA10	PCDHA12	PCDHA13	PCDHA2	PCDHA3	PCDHA4	PCDHA5	PCDHA6	PCDHA7	PCDHA8	PCDHAC1	PCDHAC2	RALGPS1	REEP1	RKHD2	RWDD3	SCUBE3	SEZ6L2	TMEM150	UBTF	WNK3	SMG7	CTDSPL2	ACIN1	ADCY6
	miRECORDS	hsa-mir-1246	SLC38A2	WAC	ABHD2	ACVR1	FZD8	PLAG1	RIC3	RNF111	SEMA6A	SMG7	VPS35	ABCA1	ADAMTS6	MBNL2	NAT12	NFIB	ZIC3	EFCBP1	ADIPOR1	ARF1	ATRN	AUTS2	BCL11A	BOLL	C3orf45	C6orf168	CALM2	CAMK2G	COPS8	CPEB2	CRIM1	EIF2AK3	EIF4G2	EYA4	GATAD2B	GOLGA1	H3F3A	HMGB3	KCNAB1	LDB2	LPHN3	MAP4K2	MBNL1	MEF2C	METAP2	MTF1	MTSS1
	miRECORDS	hsa-mir-1256	CFL2	DDX3X	DDX3Y	HRB	INSM1	39142	NR3C2	RAP2C	ARHGEF12	C20orf174	C8orf46	CUL2	FAM117A	FAM18B	GABRB2	GRM1	KCNMA1	KCTD5	LOC81691	PCMTD1	PPP1R2	SYT6	TBX5	TMEM47	TNRC6B	YTHDF3	KHDRBS2	PIGA	ESR1	ACCN2	ADIPOR2	ARF4	ARID4B	ARPP-21	ARRDC3	ASH1L	ATP1B2	ATP8B2	ATXN1	BCL6	C5orf5	C8ORFK32	CA10	CEP350	CLEC2D	CNP	COL11A1
	miRECORDS	hsa-mir-126	PTPN9	SLC7A5	IRS1	RGS3
	miRECORDS	hsa-mir-1260b	ARL8B	LINGO2	MAP2K1	NEGR1	VSTM2	ADAMTS6	ANTXR2	ARID2	ATRX	C12orf53	C1orf95	C20orf112	CAMKV	DENND4C	DNMT3A	EFNB1	FAM46C	FNDC3A	HOXB13	KIAA0672	KIAA1729	LHX6	MGC34646	PHF15	RBM4	SCD	SLC20A1	SR-A1	SRGAP3	STMN4	TARDBP	TRIM32	UBE2D3	WDFY3	YARS	ZC3H12B	AP2M1	BCL2L1	BTBD10	C20orf27	C5orf30	CAP1	DYRK1A	EGR1	EIF2S1	FAM76B	GABRB2
	miRECORDS	hsa-mir-1263	MLL2	CCDC109A	IRF2BP1	MAF	PDZRN3	PFTK1	PTPRF	SFXN5	STC1	ZCCHC2	BTBD14B	C12orf53	CENTG1	DDX3X	FURIN	GABARAP	GABARAPL1	IVNS1ABP	MIER3	MITF	MYBL1	NHLH1	SRCAP	ZNF385	ACVRL1	AFF2	ARIH2	C1orf121	C6orf120	CSMD3	ESRRG	FBXW11	FIZ1	FLJ37078	FLRT1	HOXD3	KCNS2	KCTD16	LCOR	39873	MTMR4	NFYB	OSBP	P15RS	PBX1	SARM1	SLC44A1
	miRECORDS	hsa-mir-126-5p	ZNF608	APRIN	SCRT1	BZW1	ERBB2IP	KIAA1468	PURB	ZDHHC17	ARNT	AXIN1	BACE1	BACH2	C9orf25	CARD6	CDC42	CPEB2	CYFIP2	CYP26A1	DBR1	EPHA7	GNB1	GRID1	IKZF2	KIAA0828	LPP	LRRC3B	MBOAT1	MEF2D	NPAS2	PFN2	PLAG1	PLXNA2	RBBP6	ROCK1	RP5-1022P6.2	SAMD8	SH3PXD2A	SLC5A3	SPSB4	WDR47	YES1	EIF3S1	GPR85	GRIA2	HIF1A	ABCG4	ABHD6
	miRECORDS	hsa-mir-1268
	miRECORDS	hsa-mir-1272	EPC2	SEMA3A	DNMT3B	EMR4	FOXK2	LRRC59	PTPRD	RASSF1	ST13	ZNF654	KIAA0143	KPNA4	AMOT	APOBEC4	ATRX	BOLA2	C4orf8	CACNA2D1	DCX	ETV6	FMR1	GPM6A	H3F3B	HMGN3	MAB21L1	MAGI2	MLLT3	MST150	RBM18	SMARCD2	SRPK1	TOP1	YBX1	ZNF607	ALS2CR13	C16orf72	C5orf13	CASC4	CCDC4	CNR1	CREB5	DIAPH2	DPH4	EFNB1	GPR158	HLCS	HNRPD
	miRECORDS	hsa-mir-1274a	CNTNAP1	ACAN	PFN2	PLAGL2	ANKRD50	BAZ2A	C6orf213	CALN1	CLCF1	CORO2A	CPD	CUGBP2	DAGLA	DIRAS1	FAM126B	FBXO44	FNDC3B	HISPPD2A	ITGA5	JMJD3	LASS5	MAP3K10	MLL2	MTCH2	PHF17	PLEKHH3	POMT2	POU2F2	SAMD10	SEMA4C	SNX24	TMEM115	TSGA14	UBE2G1	VDR	VEZF1	BRD2	STK40	ADIPOR2	APBA2BP	BAP1	BCL6	BCLAF1	C11orf57	C14orf43	C16orf14	C1orf108
	miRECORDS	hsa-mir-1274b	CUGBP2	BAZ2B	C3orf58	CENTB2	DDX3X	EFNB2	HNRPA1	KBTBD2	KLF5	MLLT7	MTMR3	NCK2	NRXN1	ONECUT2	RGL1	RP11-78J21.1	SNURF	SPTB	TFAP4	KIF1B	SCN3A	SLC4A10	UNC5C	FAM53C	SEC14L2	SH3TC2	SMEK1	STARD13	ZNF148	BACH2	BCL6	BCLAF1	BSN	C1orf108	C6orf213	C9orf77	CACNB2	CASKIN2	CNOT6	DNAJA5	DNAJC7	E2F4	EMILIN2	EMX2	EPHB3	FAM5B	G3BP2
	miRECORDS	hsa-mir-1275	SEMA4G	IQSEC2	BTBD11	C2orf18	CALCOCO1	EFNB1	MGAT4B	ProSAPiP1	RIMBP2	SMC1A	VAMP2	NFIB	ARL4C	ARMC5	BSDC1	BTBD14B	CABP1	CADM4	CCND2	CDK5R2	CELSR2	CHRD	CPEB1	FLNC	GDI1	GNB2	HSD17B8	IGF2	JMJD3	KCNJ11	KPNB1	LAMC1	MSI1	MYO18A	NGFR	OLIG1	PIGU	PRRG2	PRRT1	PRSS8	PTCH1	RNF165	RP11-130N24.1	RYR1	RYR2	SCAMP5	SEMA4C
	miRECORDS	hsa-mir-1280	XPO7	EIF2C1	STMN4	BTBD11	CHKB	DBN1	DCBLD2	ELK1	FAM120C	GDI1	GREM2	HMX2	HOXB5	LARP2	LOC440248	MLL2	NAV1	POU3F1	SLC16A3	SR140	TSC22D2	UNC13C	XKR6	ZNF384	RP11-130N24.1	ATXN1	ADIPOR2	AFF2	BCL2L2	BZRAP1	C12orf53	C14orf1	C20orf112	CAMKV	CCDC117	CLEC3A	CLSTN3	COL5A3	CREBL1	CREBZF	CTNNB1	CYB561D1	DLG2	DPYSL3	DYRK1A	EFNB1	ELAVL3
	miRECORDS	hsa-mir-1294	CD164	CREBZF	DYRK1A	FIGN	FLRT1	KIAA1212	MYC	MYCL1	PPARA	WNT5B	SHANK3	ALG11	C11orf79	C1orf149	C7orf41	CAMTA1	CCND2	CHSY-2	CLDN12	CNN1	CROP	E2F3	EIF1	FZD4	HOXC4	IARS	INPP5A	KCTD17	KCTD21	KIAA0913	LCOR	LDOC1L	LRCH2	MLL2	MOCS1	MSX2	MTPN	MYO5A	NAB1	NUFIP2	PAFAH1B1	PAPPA	PICALM	PPIB	PRKD3	PRRX1	RAI16
	miRECORDS	hsa-mir-1323	ELAVL2	CUL5	CPEB3	PTEN	ATP2B1	DAZL	KLF10	KPNA3	TNRC6B	PUM1	AFF4	C20orf174	C6orf106	SURF4	ACSL1	ADCYAP1	C13orf27	C9orf93	CACNA1I	CAMTA1	CNTN4	COL11A1	CPD	CPEB4	DAZ1	DAZ2	DAZ3	DAZ4	DCUN1D1	DEADC1	FAM120A	FBXO9	G3BP2	GNB1	HMGCS1	HNRPA2B1	KCTD18	KHDRBS1	KIAA1012	KIAA1706	LOC219854	LOC728215	LPP	MAPK1	MAPKBP1	METAP2	MLL2
	miRECORDS	hsa-mir-144-5p	RCE1	HBP1	ITCH	MARCKS	PPP1R12A	RPS6KB1	STC1	TFAP2B	A2BP1	ARID2	ATP7A	BACH2	BCOR	C6orf120	CAMSAP1	CPEB3	DIO2	EGR2	ETV1	FBXO11	FBXO33	GRIA2	HECA	HNRPH2	IGF2BP2	JOSD1	KCNH8	KCTD1	KIAA0256	KIAA1794	LPHN2	MAGI2	MAP3K7IP3	MBNL2	NFAT5	NFIB	NHLH2	ODZ1	PCDH9	PHCA	PTEN	RAD23B	RNF11	RUNX1T1	RYR2	SEMA5B	SH3RF1
	miRECORDS	hsa-mir-151-3p	TWIST1	CRK	FAM5C	RBM5	KLF12	PDS5B	CRK	PAPOLB	RANBP17	RDH10	HPCAL4
	miRECORDS	hsa-mir-200b-5p	YY1	CAMTA1	EIF4EBP2	FLRT3	HNRPDL	LIN28B	NOTCH2	PELI1	RAB10	SLC32A1	SPOCK1	SUZ12	VCAN	VDAC2	VLDLR	NHS	RANBP10	SR140	NAV1	RUNX1T1	AKAP6	AP1S2	ARL6IP6	BIRC6	BMP2	C2orf42	CD164	CNOT6	CNOT8	CX3CR1	DAG1	DDX42	DGCR2	DPP10	FAM19A5	FAM60A	FOS	GNB1	GULP1	HCN4	HECW2	IKZF2	ITGB3	KCNN3	KCNS2	KHDRBS2	KLHL13
	miRECORDS	hsa-mir-202	SHISA5	EGLN3	FUNDC2	GALNT12	CXorf36	AGBL2	C13orf34	TNIP3	CEP76	DICER1	PTPRO	SPCS3	MS4A7	OR7A5	XAF1	RALGPS2	NIPSNAP3B	LRRC59	SLC16A10	IL1F9	PDP2	MKL1	KIAA1609	C1orf21	SYT16	ATXN7L1	COL24A1	FLJ38973	ZNF57	SLC38A9	SFRS12IP1	ZPLD1	SYT2	SFXN2	SLCO4C1	OIT3	C1orf55	ALG2	ZNF257	STARD13	THEM4	BCCIP	ZNF280B	NIPA1	C11orf45	WDR21C	RNF165
	miRECORDS	hsa-mir-202-5p	FAM46C	KIAA1715	RBM9	SORCS1	TCF12	ATXN1	LUZP1	SP4	RNF11	AAK1	ACSL3	ACTN1	ANP32E	BAG4	BCL11A	BCL2	BTG1	CD28	CPEB3	DDEF1	FAM60A	FLJ37953	GRIA3	HOXB2	LDLRAD3	LEMD3	PCGF2	PGAP1	RBM35B	RPS6KA3	SENP1	SNAP91	STOX2	TRIM33	USP15	ZFHX4	ZNF652	ERBB2IP	HLF	NARG1	DDEF2	EPC2	PICALM	TNRC6B	ACVR1	AHCYL1	ANKRD13A
	TargetScan	hsa-mir-2054	DDEF1	MAMDC1	RAP1A	BICD2	BMPR2	C10orf6	CACNA2D2	CFL2	CTNND2	DSCR1L1	EDD1	EDEM3	FOS	GADD45A	GTPBP9	IL1A	INSM1	IRX5	KLF9	MAK10	N4BP1	PHLPP	PPFIA1	PPP3CB	PTPRR	SERTAD2	SH3GLB1	SLC30A8	SLC38A4	SRPR	TMEM57	UBE2N	UBE2NL	ZNF608	CPEB4	EDNRA	FAM65A	NUFIP2	PTPRD	TNRC6A	ABCA1	ACSL4	AKTIP	ATG5	BHLHB5	C14orf129	C15orf24
	miRECORDS	hsa-mir-221-5p	BCL9L	C16orf72	AAK1	ADRA1B	C12orf23	CROP	HPCAL4	LRRC14	MARCKS	NPTN	PRICKLE1	SBK1	SEC31B	THRAP2	OGT	AP2M1	ARF5	ASB6	BSN	C11orf51	C9orf25	CAPZB	CBL	CENTA1	CNOT6	CTNS	DDX17	DHCR24	DKFZp667G2110	EFNB1	EI24	EMR4	ERC2	GRN	GTDC1	HIC2	IGF2BP1	ITGA9	KIAA0323	KIAA0423	KLF12	LNPEP	LOC440742	MBD2	MBNL1	MSI1	MTERFD2
	TargetScan	hsa-mir-3128	FOXJ3	ATG9B	C16orf72	IGF1R	ACVR1	ARF1	BACH2	BAGE2	BAGE3	BAGE4	BAGE5	BTRC	C17orf39	C6orf120	CPSF2	DAZAP2	DCUN1D4	E2F3	ING4	KIAA0157	KIAA1967	KLF13	KRT32	MGC40405	N4BP3	NEK4	OSTF1	PHACTR2	POLS	PTP4A1	RPS6KA3	SDK2	STAG2	STK40	STX12	TCBA1	TMED10	TMEM63C	TNPO1	UBE2G1	VEZF1	WRNIP1	YWHAQ	ZDHHC23	C14orf43	ABCA1	ACCN1
	TargetScan	hsa-mir-3175	LOC152485	ELAVL3	IGF2R	PITX3	RCE1
	miRECORDS	hsa-mir-32	SLC32A1	MAP2K4	SOX4	MOAP1	SRPR	SYN2	SESN3	TEF	GOLGA3	EDEM1	JOSD1	CCDC131	ITPR1	WDFY3	MAN2A1	PPP1R12A	FAM110B	CPEB3	REV3L	RNF44	RNF4	FRY	DUSP10	SNN	MYO1B	C5orf30	PCDH11Y	DLGAP2	DMXL1	PCDH11X	ATXN3	PHTF2	N-PAC	CLDN11	CSMD3	NSMAF	DYRK2	LHFPL2	LATS2	CPEB4	GRHL1	SYNJ1	BAZ2B	KLF4	G3BP2	ITGA5	RSBN1
	TargetScan	hsa-mir-3201	PEX12	RP11-130N24.1	PHF16	NR2F2	WIPF2	RDX	MYB	SMC1A	MEF2C	SAPS3	JUN	PAN3	CD164	RAB22A	PLP1	ZC3H7A	ZBTB38	SFRS2	FLJ32447	NR4A3	LEPROTL1	STEAP2	CART1	PDE11A	UBAP1	ADCYAP1	SEPHS1	MYLK	PPP1CB	KCND2	SCN3A	MAP2K1	NPR3	PLAGL2	FRMD6	PLXNB1	CCDC109A	SLITRK5	BNC2	PRKCE	MAP3K8	DNAJB12	KIF1C	NFASC	CUL1	LPIN1	ZNF238
	miRECORDS	hsa-mir-320a	TMEM47	ARNTL	ATBF1	CHIC1	CREB5	DCP2	KRAS	MGC40405	MIB1	YTHDF3	LCOR	RBM9	ATXN1	C14orf147	CEP350	EIF2AK3	GABRB3	KIAA0828	ONECUT2	PHF2	SET	THRB	XPO1	AFF4	APRIN	BDP1	BLCAP	CDH2	COLEC12	CPEB1	CRKL	DDX3X	DNER	ELAVL2	FAM84B	GABRA1	GLIS3	HECTD2	HIF1AN	HIVEP2	HSPA12A	KCNMA1	KCNN2	KIAA1706	MAT2A	NAP1L5	NDEL1
	miRECORDS	hsa-miR-320b	TMEM47	ARNTL	ATBF1	CHIC1	CREB5	DCP2	KRAS	MGC40405	MIB1	YTHDF3	LCOR	RBM9	ATXN1	C14orf147	CEP350	EIF2AK3	GABRB3	KIAA0828	ONECUT2	PHF2	SET	THRB	XPO1	AFF4	APRIN	BDP1	BLCAP	CDH2	COLEC12	CPEB1	CRKL	DDX3X	DNER	ELAVL2	FAM84B	GABRA1	GLIS3	HECTD2	HIF1AN	HIVEP2	HSPA12A	KCNMA1	KCNN2	KIAA1706	MAT2A	NAP1L5	NDEL1
	miRECORDS	hsa-miR-320c	TMEM47	ARNTL	ATBF1	CHIC1	CREB5	DCP2	KRAS	MGC40405	MIB1	YTHDF3	LCOR	RBM9	ATXN1	C14orf147	CEP350	EIF2AK3	GABRB3	KIAA0828	ONECUT2	PHF2	SET	THRB	XPO1	AFF4	APRIN	BDP1	BLCAP	CDH2	COLEC12	CPEB1	CRKL	DDX3X	DNER	ELAVL2	FAM84B	GABRA1	GLIS3	HECTD2	HIF1AN	HIVEP2	HSPA12A	KCNMA1	KCNN2	KIAA1706	MAT2A	NAP1L5	NDEL1
	miRECORDS	hsa-miR-320d	TMEM47	ARNTL	ATBF1	CHIC1	CREB5	DCP2	KRAS	MGC40405	MIB1	YTHDF3	LCOR	RBM9	ATXN1	C14orf147	CEP350	EIF2AK3	GABRB3	KIAA0828	ONECUT2	PHF2	SET	THRB	XPO1	AFF4	APRIN	BDP1	BLCAP	CDH2	COLEC12	CPEB1	CRKL	DDX3X	DNER	ELAVL2	FAM84B	GABRA1	GLIS3	HECTD2	HIF1AN	HIVEP2	HSPA12A	KCNMA1	KCNN2	KIAA1706	MAT2A	NAP1L5	NDEL1
	miRECORDS	hsa-mir-335	EIF4A2	LASS5	UBE2H	KLHL28	SLC45A3	HAND1	NEBL	N-PAC	ARHGAP12	C12orf30	SNIP1	DAAM1	RSBN1	LONRF1	MAX	ISL1	HLF	SFRS12IP1	TCTEX1D1	BCL11B	PSD3	ARRDC3	EPB41L4B	MBNL1	FAM131B	CHFR	PRPF38B	LYPD6	UBE2H	NAT13	MAX	MAX	FAM116A	DCUN1D3	FAM84B	FAM107B	ARPC5L	FAM134C	SP1	ZRANB1	TPST1	UBE2G1	SYN2	SRPR	PPP6C	FMR1	F13A1
	miRECORDS	hsa-mir-378	DSCAM	NT5E	PLAGL2	NEK4	FOXG1	VCPIP1	C9orf5	C5orf41
	miRECORDS	hsa-mir-378c	DSCAM	NT5E	PLAGL2	NEK4	FOXG1	VCPIP1	C9orf5	C5orf41
	miRECORDS	hsa-mir-422a	CALN1	C9orf5	VCPIP1	EIF2C1	FOXG1	NEK4	PLAGL2	NT5E	DSCAM	C5orf41
	miRECORDS	hsa-mir-450b-5p	EFNB2	BACH2	GLCCI1	MAN1A1	NFIB	PAX2	RBMS3	RUNX1	DLGAP2	BCL7A	C14orf4	PCDH19	ACTN1	APC	ARL5A	ASH1L	ATP2B4	BPTF	C14orf28	C5orf5	CAMK2N1	CBX4	CDC42EP3	CENTG2	CREBZF	CRSP7	CTDSPL2	CTGLF1	CTGLF3	CTGLF4	CTGLF5	CUGBP2	CXorf23	DAB2IP	DLX2	EIF2C3	EPHA8	EPHB1	ESRRG	ETS1	FIGN	FRYL	GABBR2	GFRA2	HIC2	HMGB1	HNRPK
	miRECORDS	hsa-mir-451	ZNF644	MEX3C	C11orf30
	miRECORDS	hsa-mir-455-3p	EIF4G1	ACTR1A	ATRN	DYNLL1	EIF4E	EIF4G3	HIPK3	HRNBP3	KLF13	LMO3	OTUB2	PPP1R10	RHOC	SAPS3	SLC35F1	TMEM62	USP9X	VGLL4	WHSC1L1	WIBG	YIPF3	ZFP36L1	CPEB1	AAK1	AGRN	ANP32B	B3GAT1	BAI2	BLCAP	C11orf58	CAMK2N2	CBLN2	CDON	CENTG3	CHKA	D15Wsu75e	DLL1	DMXL2	FAM53C	FBXO34	FGF13	GATA5	GBL	HOXB8	KCNE1L	KCNJ4	KREMEN2
	miRECORDS	hsa-miR-548a-3p	ATG2B	PDE7B	CYCS	UGT1A7	UGT1A3	KLHL4	DHX33	PRDM10	ABCC9	PAK7	GALNT1	IL17RB	CDCA7L	ETNK1	IPO9	TMEM33	N4BP2	SAPS3	FBXW7	PI4K2B	RSBN1	PAG1	C9orf46	ACTR10	TWSG1	RAB22A	NTN4	PELI2	SLC5A7	SLC4A10	LMBR1	XPO4	IKZF4	ZFP106	PER2	C12orf43	RHOU	RBAK	ZFYVE28	USP31	NLGN4X	COG6	HACE1	KLHDC5	TRMT5	KIAA1468	ZBTB4
	TargetScan	hsa-mir-548u	TARDBP	ZMIZ1	PTPLB	ELAVL2	YTHDF3	HOXB7	AMMECR1L	CHIC1	ISL1	KIAA1522	LOC158381	MAB21L1	MARCKS	MDH1	MKNK1	MTCH2	MTHFD1L	NKRF	NSMCE4A	PAPD5	PIK3R3	PIP5K1B	RERE	SCP2	SH3TC2	TACSTD2	UBE2W	YWHAG	ZFAND6	ZHX2	CGGBP1	FZD7	HNRPA2B1	INOC1	KIAA1033	MTSS1	PSMA1	SASH1	STAG2	ZEB2	ATP2B1	AFTPH	ARNT	ATP2B2	ATP2C1	AXL	BCL11A
	TargetScan	hsa-mir-548x	TARDBP	ZMIZ1	PTPLB	ELAVL2	YTHDF3	HOXB7	AMMECR1L	CHIC1	ISL1	KIAA1522	LOC158381	MAB21L1	MARCKS	MDH1	MKNK1	MTCH2	MTHFD1L	NKRF	NSMCE4A	PAPD5	PIK3R3	PIP5K1B	RERE	SCP2	SH3TC2	TACSTD2	UBE2W	YWHAG	ZFAND6	ZHX2	CGGBP1	FZD7	HNRPA2B1	INOC1	KIAA1033	MTSS1	PSMA1	SASH1	STAG2	ZEB2	ATP2B1	AFTPH	ARNT	ATP2B2	ATP2C1	AXL	BCL11A
	miRECORDS	hsa-mir-603	CRY2	RSBN1	RFK	ZNF654	FANCI	C10orf6	FANCL	HIF1AN	UBE2R2	ZCCHC2	ZDHHC7	FAM46A	FAM53C	TLR7	DDEF1	LGR4	TRIM36	KCNJ12	KIAA1632	GPR107	EPHA8	PTGFRN	PARP11	OTUD7B	PMEPA1	AGPAT4	FSTL5	KIAA1217	C1orf183	CYCS	HSPC111	AKAP11	DNAJC6	TOMM20	RIMS3	KIAA0232	SH3PXD2A	ARHGEF10	SH3BP4	AFF4	IL17RA	SLC7A11	TGDS	BAZ2A	TMEM2	KIAA0319	CEP350
	miRECORDS	hsa-mir-606	C10orf140	38412	ANKFY1	WDR7	PHLDA1	NFAT5	G3BP1	MPL	SMAD4	GNPTAB	PTCD2	CYBRD1	MBNL1	AEBP2	C1orf55	SOCS4	BRWD1	HNRPDL	MAP4	CEP76	ONECUT2	ADIPOQ	NKAIN2	CREBZF	TRAF5	ARHGAP5	NARG2	ZC3H12B	C1orf69	RCHY1	PAPD5	REPS2	XIAP	KIF11	KLF11	CUL5	STC1	SOX11	PAK2	HOXB3	BACH1	SMAD2
	miRECORDS	hsa-mir-628-5p	38777	MRPL43	SNX13	ATP2B2	CDC2L6	CNN3	FAM91A1	GABRB3	GALNT1	HIP2	HNRPA3	KIAA1576	KIAA1622	MLSTD2	RALBP1	RGS7BP	RYBP	SCC-112	VEZF1	ZC3H12B	PDE7B	ZFAND5	PPARGC1A	ABCA3	ABI3BP	ACVR1B	ANK2	APPBP2	ARL5B	ARPP-21	ATP6V1B2	AUTS2	BNC2	C13orf27	C15orf41	C16orf58	C20orf133	C6orf168	CAB39	CACNA2D3	CALB1	CALM1	CAMK2G	CASC3	CLIP3	COL1A2	DNAJC6
	miRECORDS	hsa-mir-671-5p	WSCD1	IL17RB	MYO5C	EPB41L4B	SPINLW1	PACSIN1	CRAMP1L	ADCY1	CD209	CFL2	USP46	ATP8B4	FLJ14213	PI4K2A	RSAD1	SATB2	VGLL3	TOB2	SGK2	C9orf78	SHC3	GALNT10	SLC30A6	SLC4A1AP	TBC1D13	AGK	WDR41	C2orf37	EDEM3	PTDSS2	KSR2	SCN4B	WFIKKN2	OR7D2	CMTM4	MOBP	GNPNAT1	LRRK2	SF1	FBXL22	FAM45A	KIAA0495	CYP4F22	TTL	KCNA7	ACBD6	TRIM14
	miRECORDS	hsa-mir-720	CAMTA1	HOXB8	TARDBP	ARID1A	CACNA1A	DNMT3A	SAMD4B	TWIST1	NUFIP2
	miRECORDS	hsa-mir-93	RGMA	IQSEC2	TNFAIP1	ULK1	NTN4	DUSP2	CFL2	SLC22A23	RPS6KA5	ZFP91	UBE2B	MTMR3	ORMDL3	ZBTB7A	PFN2	ZBTB9	MAPK9	RAB22A	CAMTA1	ARID4A	ZBTB47	ZNFX1	ZNF148	ETV1	ZNF238	TNKS2	YTHDF3	EIF2C1	CLIP4	PGBD5	FOXL2	NR4A3	ZFPM2	DDHD1	NR4A2	FBXL11	INOC1	KLF12	ATAD2	WDR37	MYCN	MKRN1	KBTBD8	CDCA7	BAMBI	TUSC2	FAM13C1
[truncated: 628 more columns]
